# Supplementary material for: Distinct Gene Expression Profiles in Viable Hepatocellular Carcinoma Treated With Liver-Directed Therapy
Source: Front Oncol. 2022 Jun 17;12:809860. doi: 10.3389/fonc.2022.809860 (PMC9248864; doi:10.3389/fonc.2022.809860)
Supplement: Supplementary file 2 [file Table_1.xlsx]

## Sheet: Sheet1
	Supplemental Table 1. Core themes and signaling pathways targeted
	Core Themes	Number of genes
	Activating Invasion and Metastasis	146
	Avoiding Immune Destruction	122
	Deregulating Cellular Energetics	105
	Enabling Replicative Immortality	48
	Evading Growth Suppressors	79
	Genome Instability & Mutation	111
	Inducing Angiogenesis	67
	Resisting Cell Death	23
	Sustaining Proliferative Signaling	223
	Tumor-promoting Inflammation	178
	Signaling Pathways
	Androgen Signaling	28
	Antigen Presentation	15
	Apoptosis	13
	Autophagy	13
	B-cell Function	6
	Cell Adhesion & Motility	46
	Cell Cycle	79
	Chemokine Signaling	21
	Cytotoxicity	18
	DNA Damage Repair	44
	ECM Remodeling & Metastasis	43
	EGFR Signaling	9
	EMT	69
	Epigenetic & Transcriptional Regulation	60
	ERBB2 Signaling	14
	Estrogen Signaling	23
	FGFR Signaling	16
	Glucose Metabolism	26
	Glutamine Metabolism	6
	Hedgehog	14
	HIF1 Signaling	29
	Hippo Signaling	34
	Immortality & Stemness	30
	Inflammation	60
	Interferon Response	35
	Interleukin Signaling	27
	JAK-STAT Signaling	11
	Lipid Metabolism	6
	MAPK Signaling	65
	MET Signaling	20
	mTOR Signaling	48
	Myc	22
	Myeloid Immune Evasion	18
	NF-kB Signaling	46
	Notch Signaling	9
	Nrf2 & Oxidative Stress	25
	p53 Signaling	16
	PDGF Signaling	24
	PI3K-Akt Signaling	20
	Senescence	20
	T-cell Costimulation	19
	T-cell Exhaustion	18
	TCR Signaling	32
	TGF-beta Signaling	34
	TNF Superfamily	12
	Tumor Antigen	11
	VEGF Signaling	16
	Wnt Signaling	19
