# Supplementary material for: Distinct Gene Expression Profiles in Viable Hepatocellular Carcinoma Treated With Liver-Directed Therapy
Source: Front Oncol. 2022 Jun 17;12:809860. doi: 10.3389/fonc.2022.809860 (PMC9248864; doi:10.3389/fonc.2022.809860)
Supplement: Supplementary file 3 [file Table_2.xlsx]

## Sheet: Present in all All norm 100%
Supplmental Table 2 - List of genes present in all early stage HCC samples
Probe name	Acccessioin #	NS Probe ID	Class Name	Analyte type	% Samples above threshold	P008-2C	P008-2K	P009-2J	P021-2C	P022-2Q	P022-2V	P025-2G	P025-2H	P031-2C	P033-2E	P037-2F	P069-2M	P078-2B	P084-3B	P085-2G	P086-2N	P092-2C	P094-2C	P094-2D	P097-2D	P104-3I
G6PD	NM_000402.4	NM_000402.4:923	Housekeeping	mRNA	100	37.38	106.29	97.72	272.27	92.42	52.48	47.21	27.98	53.75	99.6	114.51	41.27	100.89	59.26	80.26	29.85	83.9	47.47	47.96	99.52	33.71
TBC1D10B	NM_015527.3	NM_015527.3:2915	Housekeeping	mRNA	100	53.87	68.39	93.26	50.51	83.62	104.97	40.58	34.06	49.62	62.25	50.1	46.78	84.07	39.11	83.35	53.73	50.76	41	55.29	47.14	37.12
STK11IP	NM_052902.2	NM_052902.2:565	Housekeeping	mRNA	100	60.46	45.29	44.17	56.51	39.61	55.98	34.78	58.39	97.17	72.92	27.2	68.79	66.32	49.78	49.39	71.65	46.61	35.97	47.96	104.76	34.99
NRDE2	NM_017970.3	NM_017970.3:3233	Housekeeping	mRNA	100	62.66	84.11	58.9	51.37	68.21	80.48	67.08	100.96	130.25	105.83	95.91	88.05	59.78	80.59	55.56	77.62	49.72	81.28	91.26	43.65	82.35
PSMC4	NM_006503.2	NM_006503.2:300	Housekeeping	mRNA	100	100.04	110.91	131.63	162.68	92.42	87.47	161.49	167.86	138.52	91.6	178.93	112.82	121.44	128	111.13	95.53	141.91	133.79	143.23	158.88	213.76
TBP	NM_001172085.1	NM_001172085.1:587	Housekeeping	mRNA	100	102.24	86.88	89.69	93.32	116.63	80.48	86.13	98.53	138.52	129.84	134.55	115.57	121.44	92.44	98.78	101.5	124.3	79.84	88.6	96.03	119.89
TMUB2	NM_177441.2	NM_177441.2:1416	Housekeeping	mRNA	100	109.93	141.41	157.06	178.94	198.04	178.45	134.99	144.75	134.38	152.07	153.16	178.86	142.92	125.63	169.78	185.08	137.77	138.11	145.22	174.6	109.23
TLK2	NM_006852.3	NM_006852.3:2286	Housekeeping	mRNA	100	113.23	110.91	123.6	96.75	248.65	146.96	79.5	90.01	111.64	107.61	105.93	132.08	86.87	90.07	104.95	119.41	128.44	103.58	103.92	54.13	115.2
ERCC3	NM_000122.1	NM_000122.1:1624	Housekeeping	mRNA	100	136.32	126.62	170.45	145.55	156.23	136.46	149.9	138.67	192.27	223.22	117.38	178.86	163.47	165.93	120.39	155.23	135.7	152.49	150.55	141.42	147.63
ABCF1	NM_001090.2	NM_001090.2:857	Housekeeping	mRNA	100	174.8	171.91	178.93	184.94	193.64	227.43	172.26	210.43	161.26	184.98	203.26	170.6	145.72	177.78	145.08	191.05	182.31	240.97	208.51	181.58	200.53
TFRC	NM_003234.1	NM_003234.1:1220	Housekeeping	mRNA	100	202.28	279.12	302.97	178.09	83.62	76.98	148.24	93.66	181.93	125.39	161.75	145.84	160.67	496.6	240.78	119.41	165.73	345.27	289.78	120.47	180.48
PUM1	NM_001020658.1	NM_001020658.1:640	Housekeeping	mRNA	100	203.38	243.08	308.33	224.32	244.25	255.42	227.75	271.25	217.08	397.53	236.19	253.15	206.44	206.22	225.34	232.85	287.96	290.6	312.43	195.55	307.2
MRPL19	NM_014763.3	NM_014763.3:385	Housekeeping	mRNA	100	212.17	154.35	104.86	143.84	145.23	174.95	240.17	231.11	198.47	110.28	187.52	173.35	119.57	138.67	194.47	161.2	170.91	199.97	171.2	144.92	228.69
DNAJC14	NM_032364.5	NM_032364.5:787	Housekeeping	mRNA	100	218.77	209.8	142.34	181.51	281.66	192.44	216.98	184.89	188.13	150.3	170.34	316.44	193.36	194.37	274.73	346.29	187.49	205	149.22	309.04	111.36
SF3A1	NM_005877.4	NM_005877.4:1485	Housekeeping	mRNA	100	325.41	327.18	261.47	297.95	275.06	293.91	301.45	228.68	173.66	336.16	267.68	255.9	286.78	241.78	219.17	280.61	313.86	296.36	292.45	240.94	227.41
POLR2A	NM_000937.2	NM_000937.2:3775	Housekeeping	mRNA	100	370.48	359.53	252.1	336.48	266.26	213.44	316.36	278.55	384.54	385.97	170.34	316.44	523.11	372.15	160.52	250.76	225.81	317.94	280.46	389.35	270.08
GUSB	NM_000181.1	NM_000181.1:1350	Housekeeping	mRNA	100	456.23	320.71	252.1	315.93	253.06	314.91	614.5	650.75	368	226.78	302.03	319.19	425.96	461.04	333.38	519.43	354.26	380.52	307.1	801.4	410.02
SDHA	NM_004168.3	NM_004168.3:342	Housekeeping	mRNA	100	622.23	356.76	307.88	405.83	407.09	685.8	702.28	925.65	514.79	385.08	545.37	448.51	442.78	662.52	506.25	620.93	435.05	507.11	574.9	399.83	764.16
OAZ1	NM_004152.2	NM_004152.2:313	Housekeeping	mRNA	100	865.18	866.94	1778.11	946.09	723.96	766.27	914.3	864.84	680.18	831.52	964.78	982.33	740.76	667.26	830.37	841.84	1006.84	656.01	708.8	1209.96	1157.97
UBB	NM_018955.3	NM_018955.3:1052	Housekeeping	mRNA	100	4034.58	2260.71	2511.67	1473.5	3450.35	5402.39	4628.62	4150.24	1381.03	1763.53	4281.4	2082.97	2239.11	2839.72	5889.76	3140.46	4118.51	3367.81	3186.27	1732.01	4875.92
STK3	NM_006281.4	NM_006281.4:978	Endogenous	mRNA	100	30.78	43.44	49.53	26.54	59.41	48.99	54.66	57.17	49.62	72.04	45.81	57.78	45.77	46.22	52.48	29.85	99.44	44.6	51.29	41.9	39.25
CCNB1	NM_031966.2	NM_031966.2:710	Endogenous	mRNA	100	30.78	51.76	78.53	92.47	138.63	83.97	45.55	27.98	41.35	41.8	191.81	71.54	42.97	29.63	148.17	143.29	310.75	120.84	118.58	82.06	81.92
GRB7	NM_001242443.1	NM_001242443.1:1301	Endogenous	mRNA	100	32.98	34.2	25.43	36.82	33.01	31.49	39.75	51.09	55.82	90.71	40.08	66.04	44.84	26.07	33.96	65.68	36.25	45.32	37.31	27.94	55.04
CSF2RA	NM_172249.2	NM_172249.2:632	Endogenous	mRNA	100	35.18	98.89	246.75	62.5	105.62	115.47	55.49	80.28	43.42	116.5	41.51	74.29	141.05	74.67	83.35	29.85	94.26	67.62	120.58	115.23	77.65
RFC3	NM_002915.3	NM_002915.3:740	Endogenous	mRNA	100	40.68	45.29	35.7	35.1	44.01	59.48	43.89	45.01	39.28	61.36	95.91	44.03	44.84	43.85	40.13	65.68	56.97	68.33	61.95	52.38	74.67
SUPT16H	NM_007192.4	NM_007192.4:547	Endogenous	mRNA	100	40.68	53.61	57.11	26.54	39.61	38.49	35.61	26.76	49.62	59.58	51.53	46.78	26.16	45.04	40.13	83.59	51.79	38.84	38.64	29.68	39.68
DKC1	NM_001142463.2	NM_001142463.2:210	Endogenous	mRNA	100	45.07	49.91	60.24	56.51	48.41	62.98	42.24	49.87	33.08	54.25	57.26	63.29	56.98	36.74	61.74	65.68	90.12	64.74	55.29	50.63	49.49
MSH2	NM_000251.1	NM_000251.1:2514	Endogenous	mRNA	100	45.07	56.38	56.67	109.59	70.42	34.99	45.55	54.74	57.89	70.26	40.08	68.79	36.43	37.93	58.65	77.62	85.97	68.33	71.95	69.84	73.39
ENTPD1	NM_001098175.1	NM_001098175.1:1418	Endogenous	mRNA	100	45.07	87.8	194.1	36.82	85.82	62.98	47.21	51.09	74.43	149.41	34.35	96.31	87.81	60.44	83.35	77.62	59.04	47.47	61.29	57.62	55.89
CLOCK	NM_001267843.1	NM_001267843.1:2212	Endogenous	mRNA	100	47.27	52.68	68.27	55.65	92.42	55.98	68.74	59.6	51.69	72.04	60.12	77.05	45.77	61.63	89.52	65.68	68.37	68.33	67.95	48.89	56.75
CD300A	NM_001256841.1	NM_001256841.1:371	Endogenous	mRNA	100	47.27	113.68	232.92	42.81	74.82	80.48	41.41	26.76	57.89	92.49	28.63	35.77	87.81	54.52	49.39	53.73	53.86	35.25	68.62	26.19	58.45
LIG1	NM_000234.2	NM_000234.2:1170	Endogenous	mRNA	100	48.37	47.14	58.45	64.21	33.01	27.99	69.57	94.88	47.55	78.26	93.04	66.04	59.78	62.82	37.04	47.76	67.33	58.98	72.61	103.01	65.71
C3AR1	NM_004054.3	NM_004054.3:532	Endogenous	mRNA	100	51.67	123.85	238.27	44.52	50.61	69.98	46.38	27.98	31.01	61.36	41.51	30.27	97.15	50.96	46.3	47.76	68.37	49.63	46.63	40.16	27.73
MNDA	NM_002432.1	NM_002432.1:787	Endogenous	mRNA	100	53.87	191.32	290.03	51.37	220.05	129.46	51.35	53.52	62.02	138.73	51.53	44.03	81.27	56.89	114.21	113.44	73.54	38.12	78.61	36.67	46.51
STAT4	NM_001243835.1	NM_001243835.1:808	Endogenous	mRNA	100	54.97	53.61	47.74	69.35	50.61	55.98	40.58	51.09	68.22	126.28	41.51	46.78	92.48	71.11	64.82	41.79	26.93	48.91	67.28	33.17	49.07
OAS3	NM_006187.3	NM_006187.3:2354	Endogenous	mRNA	100	54.97	83.18	163.31	116.44	299.27	486.36	97.72	105.82	84.76	92.49	61.55	112.82	165.34	64	92.61	179.11	162.63	409.29	562.91	66.35	644.26
TET2	NM_001127208.2	NM_001127208.2:2882	Endogenous	mRNA	100	54.97	98.89	180.27	61.65	118.83	90.97	64.6	93.66	76.49	129.84	93.04	85.3	56.05	68.74	200.65	65.68	90.12	56.83	67.95	33.17	72.96
LY96	NM_001195797.1	NM_001195797.1:135	Endogenous	mRNA	100	54.97	129.39	277.98	62.5	165.04	143.46	29.81	51.09	76.49	118.28	61.55	55.03	84.07	56.89	104.95	113.44	120.16	43.16	37.31	176.34	46.08
EIF2AK3	NM_004836.6	NM_004836.6:1195	Endogenous	mRNA	100	56.07	66.55	81.21	62.5	72.62	104.97	47.21	52.3	51.69	96.05	47.24	66.04	50.44	67.56	117.3	35.82	49.72	56.83	55.96	47.14	51.63
ZMYM2	NM_003453.5	NM_003453.5:3118	Endogenous	mRNA	100	56.07	75.79	121.81	53.94	44.01	76.98	69.57	81.5	64.09	130.73	78.73	49.53	43.9	69.93	92.61	41.79	59.04	61.86	95.26	34.92	87.04
GMPS	NM_003875.2	NM_003875.2:385	Endogenous	mRNA	100	58.27	37.89	65.59	50.51	70.42	55.98	60.46	41.36	39.28	47.13	51.53	52.28	54.18	45.04	67.91	65.68	59.04	64.02	50.63	59.36	52.05
BYSL	NM_004053.4	NM_004053.4:1099	Endogenous	mRNA	100	59.36	72.09	48.19	104.45	114.43	62.98	72.88	92.44	84.76	62.25	54.39	134.83	72.86	64	101.87	71.65	77.69	90.63	91.26	111.74	43.09
SQLE	NM_003129.4	NM_003129.4:1353	Endogenous	mRNA	100	59.36	96.12	116.01	101.89	136.43	94.47	174.74	40.14	126.11	98.72	294.87	63.29	58.85	62.82	135.82	107.47	935.36	302.11	131.23	130.95	297.39
TEAD2	NM_003598.2	NM_003598.2:1302	Endogenous	mRNA	100	60.46	62.85	70.5	87.33	123.23	87.47	49.69	53.52	72.36	96.05	40.08	104.56	69.13	55.7	58.65	83.59	47.65	51.07	57.29	115.23	34.99
ACSL3	NM_203372.1	NM_203372.1:1219	Endogenous	mRNA	100	61.56	62.85	63.81	49.66	48.41	80.48	62.11	92.44	55.82	63.14	80.16	41.27	72.86	64	101.87	77.62	92.19	66.9	61.29	83.81	121.17
CMKLR1	NM_004072.2	NM_004072.2:762	Endogenous	mRNA	100	62.66	99.82	206.59	51.37	134.23	118.96	53	38.92	82.7	85.38	30.06	66.04	74.73	52.15	83.35	83.59	51.79	32.37	39.3	33.17	30.72
TIMELESS	NM_003920.5	NM_003920.5:398	Endogenous	mRNA	100	63.76	43.44	49.97	68.49	52.81	83.97	64.6	72.98	82.7	29.35	111.65	79.8	55.11	55.7	46.3	65.68	74.58	56.11	54.63	120.47	61.44
ATR	NM_001184.3	NM_001184.3:368	Endogenous	mRNA	100	63.76	61	67.38	51.37	50.61	76.98	53	43.79	82.7	73.81	67.28	46.78	40.17	43.85	61.74	113.44	72.51	69.77	67.95	55.87	61.87
PBRM1	NM_018313.4	NM_018313.4:206	Endogenous	mRNA	100	63.76	71.17	125.83	76.2	33.01	66.48	81.99	119.2	57.89	125.39	93.04	71.54	89.68	92.44	46.3	47.76	75.62	82	82.6	36.67	86.61
BRMS1	NM_015399.4	NM_015399.4:133	Endogenous	mRNA	100	64.86	94.27	65.59	52.23	92.42	80.48	62.11	57.17	90.97	72.04	77.3	68.79	77.53	64	71	119.41	65.26	72.65	61.95	110	52.05
ARID4A	NM_023001.2	NM_023001.2:3225	Endogenous	mRNA	100	65.96	43.44	80.76	39.38	46.21	80.48	62.11	90.01	59.96	86.26	70.14	60.54	42.97	54.52	58.65	47.76	70.44	50.35	71.95	36.67	100.27
MYBL2	NM_002466.4	NM_002466.4:1204	Endogenous	mRNA	100	65.96	49.91	40.16	83.05	136.43	153.95	51.35	48.65	86.83	46.24	121.67	132.08	56.98	58.07	148.17	346.29	69.4	53.95	49.3	130.95	30.72
IL27RA	NM_004843.3	NM_004843.3:1640	Endogenous	mRNA	100	65.96	60.08	76.75	35.1	74.82	52.48	38.1	35.27	55.82	95.16	47.24	35.77	99.02	48.59	37.04	119.41	68.37	35.25	49.96	45.4	35.41
AGO2	NM_012154.5	NM_012154.5:980	Endogenous	mRNA	100	65.96	96.12	88.79	95.04	162.84	111.97	64.6	58.39	95.1	113.83	80.16	165.1	67.26	92.44	191.39	143.29	126.37	74.09	67.95	94.28	52.48
HCK	NM_001172129.1	NM_001172129.1:325	Endogenous	mRNA	100	65.96	141.41	405.6	71.06	158.43	108.47	57.97	30.41	124.04	100.49	37.22	71.54	113.96	68.74	101.87	113.44	68.37	33.09	63.29	47.14	46.51
RRM2	NM_001034.1	NM_001034.1:490	Endogenous	mRNA	100	68.16	61.92	90.58	151.54	200.24	59.48	70.39	30.41	68.22	33.79	346.41	46.78	52.31	43.85	27.78	131.35	107.73	182.7	165.21	183.33	116.48
ABCC4	NM_001105515.2	NM_001105515.2:1774	Endogenous	mRNA	100	68.16	91.5	79.42	77.91	121.03	52.48	37.27	35.27	78.56	141.4	57.26	49.53	80.34	41.48	71	41.79	41.43	43.16	47.3	97.77	46.08
TUBG1	NM_001070.5	NM_001070.5:1219	Endogenous	mRNA	100	70.36	61.92	57.11	136.13	107.82	111.97	85.3	81.5	105.44	46.24	135.99	82.55	72.86	73.48	80.26	71.65	117.05	105.02	63.29	148.41	64.43
RELB	NM_006509.3	NM_006509.3:956	Endogenous	mRNA	100	70.36	124.77	120.47	100.17	35.21	59.48	74.53	63.25	88.9	123.62	27.2	96.31	70.06	62.82	37.04	47.76	79.76	66.9	101.26	59.36	93.01
PFKP	NM_002627.4	NM_002627.4:1238	Endogenous	mRNA	100	70.36	154.35	177.59	42.81	101.22	104.97	46.38	46.22	74.43	194.76	47.24	187.11	99.02	64	40.13	53.73	49.72	53.23	68.62	66.35	54.19
SOS1	NM_005633.3	NM_005633.3:3332	Endogenous	mRNA	100	71.46	71.17	106.2	54.8	85.82	115.47	62.11	60.82	37.21	98.72	65.85	38.52	65.39	53.33	101.87	41.79	192.67	75.53	62.62	52.38	74.67
EPC1	NM_025209.4	NM_025209.4:1098	Endogenous	mRNA	100	72.56	74.86	108.87	75.34	59.41	76.98	72.05	68.12	97.17	153.85	73	77.05	59.78	73.48	80.26	71.65	80.8	85.6	113.91	54.13	92.16
NFATC2	NM_173091.2	NM_173091.2:1840	Endogenous	mRNA	100	72.56	88.73	86.56	59.08	57.21	87.47	73.71	88.79	95.1	186.76	65.85	112.82	99.02	109.04	89.52	101.5	60.08	92.79	111.25	62.86	111.79
PIK3CA	NM_006218.2	NM_006218.2:3296	Endogenous	mRNA	100	73.66	84.11	128.95	54.8	55.01	90.97	77.02	85.15	95.1	132.51	70.14	110.06	78.47	84.15	77.17	131.35	84.94	74.81	81.27	48.89	87.04
CD34	NM_001025109.1	NM_001025109.1:650	Endogenous	mRNA	100	74.76	158.05	212.39	61.65	200.24	69.98	86.96	80.28	107.51	208.1	54.39	115.57	79.4	85.33	120.39	155.23	107.73	194.93	125.24	55.87	78.51
TBRG4	NM_004749.2	NM_004749.2:1405	Endogenous	mRNA	100	76.95	93.35	88.79	82.19	112.22	80.48	102.69	110.69	103.37	89.82	150.3	88.05	86.87	99.56	104.95	59.7	198.88	117.25	113.25	69.84	129.71
TNFAIP3	NM_001270508.1	NM_001270508.1:3240	Endogenous	mRNA	100	76.95	100.74	165.99	67.64	145.23	108.47	57.97	45.01	82.7	144.07	44.37	82.55	135.45	88.89	104.95	77.62	92.19	82	126.57	48.89	125.01
IRF4	NM_002460.1	NM_002460.1:325	Endogenous	mRNA	100	78.05	71.17	62.47	107.02	41.81	55.98	28.16	40.14	47.55	358.4	35.79	55.03	78.47	40.3	86.43	47.76	51.79	46.76	62.62	34.92	34.56
SLC1A5	NM_001145144.1	NM_001145144.1:648	Endogenous	mRNA	100	78.05	164.52	255.67	332.2	101.22	83.97	42.24	38.92	35.15	159.19	73	60.54	125.17	100.74	120.39	53.73	42.47	55.39	64.62	55.87	40.11
INHBA	NM_002192.2	NM_002192.2:1914	Endogenous	mRNA	100	78.05	244.93	340.45	35.1	365.28	115.47	68.74	91.23	39.28	72.04	68.71	71.54	65.39	30.81	175.95	149.26	51.79	56.11	59.95	96.03	69.55
MX1	NM_001144925.2	NM_001144925.2:1369	Endogenous	mRNA	100	79.15	66.55	174.02	124.15	272.86	584.33	116.77	104.61	161.26	186.76	44.37	137.58	401.68	65.19	148.17	149.26	373.94	686.94	1075.19	82.06	1372.15
MCM4	NM_182746.1	NM_182746.1:1200	Endogenous	mRNA	100	79.15	82.26	72.73	94.18	211.25	118.96	54.66	64.47	59.96	65.81	201.83	71.54	46.71	33.19	49.39	95.53	452.66	80.56	82.6	99.52	132.69
KAT6B	NM_012330.1	NM_012330.1:4630	Endogenous	mRNA	100	80.25	83.18	88.35	60.79	96.82	66.48	70.39	92.44	78.56	134.29	62.98	90.8	89.68	85.33	52.48	161.2	75.62	72.65	74.61	68.09	63.57
PPAN	NM_020230.6	NM_020230.6:1688	Endogenous	mRNA	100	80.25	92.42	66.93	88.19	103.42	94.47	72.88	46.22	134.38	106.72	60.12	134.83	84.07	74.67	95.69	53.73	62.15	57.54	77.94	66.35	59.31
LYN	NM_002350.3	NM_002350.3:700	Endogenous	mRNA	100	80.25	118.3	182.05	47.09	96.82	94.47	75.36	54.74	80.63	114.72	52.96	55.03	86.87	64	71	65.68	157.45	89.91	69.28	47.14	59.73
STK4	NR_147975.1	NR_147975.1:111	Endogenous	mRNA	100	81.35	81.33	147.69	87.33	44.01	45.49	55.49	87.58	43.42	241.01	50.1	96.31	115.83	109.04	86.43	35.82	129.48	117.25	147.89	57.62	103.25
MAML2	NM_032427.1	NM_032427.1:4125	Endogenous	mRNA	100	81.35	93.35	145.02	58.22	92.42	97.97	31.47	54.74	59.96	116.5	52.96	112.82	67.26	47.41	89.52	77.62	46.61	38.12	43.97	36.67	25.17
FRMD6	NM_152330.3	NM_152330.3:1748	Endogenous	mRNA	100	82.45	114.61	88.35	87.33	112.22	83.97	81.99	130.15	76.49	126.28	68.71	49.53	95.28	65.19	43.22	113.44	33.15	35.25	57.96	40.16	82.77
ESR1	NM_000125.2	NM_000125.2:1595	Endogenous	mRNA	100	83.55	34.2	36.59	55.65	28.61	31.49	120.91	237.19	88.9	64.03	81.59	101.81	50.44	120.89	86.43	232.85	72.51	43.88	59.95	36.67	96.43
POLE	NM_006231.4	NM_006231.4:4973	Endogenous	mRNA	100	83.55	44.36	44.17	71.92	50.61	59.48	101.04	104.61	107.51	43.58	83.02	165.1	84.07	75.85	40.13	95.53	52.83	74.81	68.62	113.49	104.11
PIK3R4	NM_014602.2	NM_014602.2:2160	Endogenous	mRNA	100	83.55	57.3	75.41	48.8	41.81	73.48	60.46	77.85	59.96	96.94	67.28	85.3	69.13	86.52	86.43	77.62	85.97	80.56	78.61	59.36	118.19
UCHL5	NM_001199261.3	NM_001199261.3:478	Endogenous	mRNA	100	83.55	64.7	106.64	93.32	81.42	104.97	105.18	116.77	78.56	88.04	138.85	99.06	60.72	73.48	154.34	137.32	168.84	115.81	131.23	115.23	156.59
CDH5	NM_001795.3	NM_001795.3:3405	Endogenous	mRNA	100	83.55	96.12	120.92	35.1	156.23	104.97	61.28	45.01	84.76	102.27	45.81	79.8	106.49	60.44	123.48	101.5	65.26	85.6	70.61	45.4	47.36
RPTOR	NM_001163034.1	NM_001163034.1:3139	Endogenous	mRNA	100	84.65	91.5	72.28	96.75	110.02	76.98	79.5	60.82	115.78	119.17	84.45	239.39	85.94	91.26	86.43	131.35	82.87	80.56	73.28	113.49	65.71
IRF7	NM_004029.2	NM_004029.2:1705	Endogenous	mRNA	100	84.65	103.52	174.46	227.75	149.63	342.9	213.67	180.02	113.71	140.51	110.22	140.33	205.51	193.19	138.91	185.08	189.56	316.5	407.69	125.71	430.08
PRKCA	NM_002737.2	NM_002737.2:818	Endogenous	mRNA	100	86.85	73.94	60.24	176.37	81.42	41.99	145.76	109.47	117.84	131.62	137.42	156.84	123.31	79.41	61.74	113.44	90.12	166.16	163.21	164.12	117.76
TPSAB1/B2	NM_003294.3	NM_003294.3:556	Endogenous	mRNA	100	86.85	287.44	494.84	58.22	160.64	136.46	74.53	48.65	74.43	242.79	45.81	104.56	216.72	35.56	98.78	83.59	123.27	74.09	113.91	33.17	61.44
OAS2	NM_016817.2	NM_016817.2:380	Endogenous	mRNA	100	87.95	118.3	257.9	174.66	475.3	962.21	209.53	208	159.19	203.66	71.57	165.1	621.2	94.82	108.04	137.32	370.83	820.01	1150.47	61.11	1586.76
SH3PXD2A	NM_014631.2	NM_014631.2:2273	Endogenous	mRNA	100	87.95	123.85	212.39	101.89	99.02	66.48	132.51	70.55	80.63	137.85	57.26	110.06	100.89	194.37	77.17	119.41	50.76	81.28	90.6	97.77	41.39
SMO	NM_005631.5	NM_005631.5:2781	Endogenous	mRNA	100	91.25	72.09	45.51	38.53	57.21	27.99	188.82	121.64	70.29	71.15	229.03	492.54	69.13	91.26	64.82	167.17	90.12	179.83	133.23	216.5	60.59
TRAF6	NM_145803.1	NM_145803.1:865	Endogenous	mRNA	100	93.44	73.02	87.46	64.21	114.43	132.96	91.93	86.36	72.36	123.62	88.75	104.56	78.47	88.89	77.17	89.56	88.05	75.53	64.62	55.87	57.6
CDK6	NM_001145306.1	NM_001145306.1:1373	Endogenous	mRNA	100	93.44	122	111.55	76.2	204.64	97.97	150.73	173.94	132.31	142.29	51.53	280.66	146.66	86.52	83.35	167.17	293.14	194.93	177.87	57.62	139.52
PFKFB3	NM_004566.3	NM_004566.3:1925	Endogenous	mRNA	100	93.44	235.68	248.53	247.44	96.82	115.47	178.06	265.17	68.22	128.95	111.65	228.38	144.79	123.26	142	268.67	71.47	94.95	121.91	97.77	125.01
ITGAX	NM_000887.4	NM_000887.4:561	Endogenous	mRNA	100	93.44	255.09	848.23	180.66	209.05	143.46	119.26	68.12	192.27	370.85	75.87	126.57	325.08	124.45	98.78	95.53	127.41	105.02	248.48	132.69	76.8
RFC2	NM_181471.3	NM_181471.3:483	Endogenous	mRNA	100	94.54	64.7	56.22	54.8	70.42	59.48	77.85	90.01	68.22	57.81	101.63	55.03	71.93	84.15	67.91	101.5	94.26	60.42	63.95	96.03	90.03
FBLIM1	NM_001024215.1	NM_001024215.1:872	Endogenous	mRNA	100	94.54	153.42	101.73	52.23	145.23	87.47	36.44	59.6	55.82	110.28	45.81	140.33	126.11	46.22	77.17	113.44	38.33	64.74	49.96	43.65	33.28
IL15RA	NM_002189.2	NM_002189.2:503	Endogenous	mRNA	100	96.74	114.61	93.26	92.47	105.62	157.45	80.33	88.79	97.17	144.07	80.16	110.06	91.54	103.11	104.95	167.17	69.4	52.51	66.62	129.2	90.88
PDK1	NM_002610.3	NM_002610.3:401	Endogenous	mRNA	100	97.84	62.85	201.24	62.5	66.01	122.46	74.53	74.2	126.11	222.33	65.85	68.79	66.32	125.63	80.26	65.68	121.19	58.26	53.96	69.84	78.08
REL	NM_002908.3	NM_002908.3:1472	Endogenous	mRNA	100	97.84	126.62	215.52	171.24	99.02	132.96	113.46	124.07	136.45	212.55	62.98	159.59	131.71	135.11	154.34	101.5	96.33	138.83	179.2	71.59	166.83
VEGFC	NM_005429.4	NM_005429.4:588	Endogenous	mRNA	100	98.94	74.86	191.87	27.4	110.02	104.97	37.27	37.71	39.28	230.34	28.63	33.02	64.45	49.78	132.74	53.73	56.97	36.68	42.63	34.92	35.84
AGO4	NM_017629.4	NM_017629.4:2304	Endogenous	mRNA	100	98.94	87.8	150.82	118.15	151.83	139.96	81.99	126.5	130.25	190.32	105.93	121.07	105.56	105.48	114.21	137.32	71.47	100.7	93.26	103.01	105.81
RRAGC	NM_001271851.1	NM_001271851.1:1166	Endogenous	mRNA	100	98.94	150.65	159.29	150.69	226.65	185.44	105.18	111.91	132.31	123.62	114.51	189.86	127.04	130.37	145.08	143.29	113.94	169.76	124.57	261.9	112.64
SNAI1	NM_005985.3	NM_005985.3:960	Endogenous	mRNA	100	98.94	210.73	69.16	43.67	180.44	195.94	56.32	55.95	121.98	152.07	58.69	82.55	164.41	124.45	185.21	131.35	38.33	61.86	59.95	54.13	26.45
FCGR3A/B	NM_000570.4	NM_000570.4:255	Endogenous	mRNA	100	98.94	302.23	1055.71	109.59	292.66	227.43	86.13	52.3	124.04	125.39	84.45	101.81	171.88	78.22	209.91	53.73	101.51	73.37	90.6	36.67	98.13
NCOR1	NM_001190438.1	NM_001190438.1:2045	Endogenous	mRNA	100	100.04	96.12	117.8	89.04	66.01	80.48	105.18	137.45	115.78	179.64	83.02	148.59	80.34	106.67	40.13	59.7	80.8	87.04	115.25	82.06	124.16
FLT4	NM_182925.4	NM_182925.4:2948	Endogenous	mRNA	100	101.14	111.83	87.01	79.63	151.83	143.46	91.1	110.69	202.61	159.19	73	225.63	197.1	150.52	132.74	119.41	61.11	118.69	110.58	80.31	55.47
CSF1R	NM_005211.3	NM_005211.3:958	Endogenous	mRNA	100	101.14	268.96	616.65	71.92	321.27	216.94	138.3	72.98	82.7	185.87	58.69	60.54	244.74	124.45	169.78	47.76	183.34	75.53	116.58	38.41	105.39
WEE1	NM_003390.4	NM_003390.4:922	Endogenous	mRNA	100	102.24	88.73	78.53	143.84	77.02	111.97	113.46	233.54	126.11	104.05	147.44	143.08	156.93	156.45	132.74	77.62	119.12	124.44	141.23	85.55	313.17
ATG2B	NM_018036.5	NM_018036.5:1722	Endogenous	mRNA	100	103.34	115.53	120.47	101.89	96.82	115.47	77.85	128.93	150.92	171.64	144.57	140.33	89.68	133.93	145.08	95.53	106.69	112.93	136.56	96.03	149.76
TERF2IP	NM_018975.4	NM_018975.4:809	Endogenous	mRNA	100	105.54	113.68	107.53	99.32	105.62	83.97	80.33	119.2	70.29	141.4	67.28	90.8	111.16	100.74	126.56	83.59	84.94	97.83	116.58	69.84	79.36
TRAF1	NM_001190945.1	NM_001190945.1:712	Endogenous	mRNA	100	105.54	124.77	153.94	105.31	114.43	87.47	56.32	53.52	86.83	337.94	50.1	99.06	204.57	109.04	83.35	53.73	123.27	86.32	108.58	101.27	98.13
ARID2	NM_152641.4	NM_152641.4:2760	Endogenous	mRNA	100	105.54	125.7	163.31	119.01	222.25	164.45	97.72	139.88	136.45	277.47	114.51	187.11	116.77	152.89	188.3	149.26	94.26	148.18	140.56	106.5	124.16
ATG4B	NM_013325.5	NM_013325.5:945	Endogenous	mRNA	100	106.64	105.36	86.12	178.94	46.21	66.48	114.29	165.43	217.08	135.18	140.28	148.59	162.54	146.96	58.65	89.56	119.12	140.27	151.89	246.18	146.77
JMJD1C	NM_032776.1	NM_032776.1:4820	Endogenous	mRNA	100	106.64	142.33	260.14	130.14	156.23	146.96	139.13	141.1	88.9	224.11	104.49	79.8	93.41	135.11	305.6	95.53	150.2	140.27	176.53	96.03	199.25
MAPK8	NM_002750.2	NM_002750.2:1047	Endogenous	mRNA	100	107.74	82.26	70.95	67.64	83.62	59.48	71.22	87.58	62.02	57.81	70.14	63.29	71.93	64	151.26	47.76	78.72	72.65	59.29	45.4	90.88
TAZ	NM_181313.4	NM_181313.4:433	Endogenous	mRNA	100	107.74	103.52	124.94	160.96	129.83	118.96	135.82	122.85	233.62	213.44	151.73	302.68	168.14	131.56	117.3	89.56	123.27	189.18	203.18	221.74	96
CHD8	NM_020920.4	NM_020920.4:3646	Endogenous	mRNA	100	107.74	109.06	109.32	82.19	121.03	153.95	65.43	58.39	103.37	96.05	83.02	99.06	107.42	65.19	74.08	71.65	78.72	69.05	76.61	71.59	64.85
TAP1	NM_000593.5	NM_000593.5:1000	Endogenous	mRNA	100	107.74	146.96	253.89	178.94	378.48	328.9	94.41	77.85	101.3	172.53	71.57	137.58	264.36	81.78	89.52	119.41	208.2	158.97	209.18	89.04	189.87
ITGA5	NM_002205.2	NM_002205.2:2628	Endogenous	mRNA	100	107.74	244.93	449.77	221.75	224.45	227.43	163.15	178.81	109.57	224.11	154.59	195.36	193.36	156.45	175.95	89.56	100.48	184.14	214.51	249.67	258.13
SKP2	NM_005983.2	NM_005983.2:615	Endogenous	mRNA	100	108.83	71.17	68.27	230.31	123.23	73.48	130.02	128.93	78.56	99.6	161.75	104.56	99.95	99.56	58.65	197.03	164.7	140.27	113.25	185.07	237.23
TPD52	NM_001025252.3	NM_001025252.3:647	Endogenous	mRNA	100	108.83	115.53	136.54	231.17	149.63	199.44	219.46	126.5	130.25	223.22	253.36	156.84	107.42	175.41	191.39	208.97	323.18	158.25	165.88	389.35	203.95
ITPR1	NM_001099952.3	NM_001099952.3:5573	Endogenous	mRNA	100	108.83	133.09	184.28	128.43	127.63	101.47	72.05	58.39	86.83	212.55	75.87	137.58	138.25	80.59	83.35	59.7	92.19	107.18	105.92	76.82	59.31
ATXN7	NM_000333.3	NM_000333.3:2548	Endogenous	mRNA	100	111.03	102.59	116.01	114.73	79.22	104.97	105.18	127.72	128.18	202.77	98.77	137.58	156	144.59	117.3	119.41	59.04	115.09	143.23	78.57	116.05
IRF3	NM_001197122.1	NM_001197122.1:607	Endogenous	mRNA	100	112.13	131.24	154.83	154.97	116.63	164.45	114.29	127.72	138.52	239.23	105.93	129.33	174.68	137.48	98.78	95.53	153.3	133.07	165.21	155.39	134.4
RBBP5	NM_005057.4	NM_005057.4:989	Endogenous	mRNA	100	113.23	73.02	66.48	101.89	136.43	101.47	83.64	81.5	74.43	98.72	93.04	93.55	58.85	92.44	104.95	65.68	121.19	191.34	170.54	90.79	98.99
CD40	NM_001250.5	NM_001250.5:166	Endogenous	mRNA	100	114.33	132.17	164.2	73.63	138.63	157.45	90.27	94.88	132.31	160.97	78.73	121.07	119.57	97.19	117.3	107.47	154.34	193.49	167.21	96.03	157.87
KMT2A	NM_005933.3	NM_005933.3:6379	Endogenous	mRNA	100	114.33	143.26	218.19	131	127.63	129.46	96.07	107.04	115.78	294.37	101.63	203.62	88.74	137.48	120.39	95.53	133.62	137.39	151.22	31.43	122.45
SIRPA	NM_001040023.1	NM_001040023.1:3355	Endogenous	mRNA	100	115.43	130.32	241.84	100.17	116.63	153.95	81.99	139.88	97.17	90.71	48.67	143.08	94.35	84.15	117.3	185.08	47.65	58.26	78.61	45.4	119.47
RASA1	NM_002890.2	NM_002890.2:980	Endogenous	mRNA	100	115.43	136.79	232.47	123.29	180.44	129.46	111.8	116.77	95.1	235.67	94.47	121.07	121.44	124.45	188.3	83.59	159.52	139.55	154.55	108.25	116.91
NCK1	NM_006153.3	NM_006153.3:377	Endogenous	mRNA	100	116.53	130.32	170	105.31	178.24	125.96	93.58	94.88	132.31	165.41	114.51	134.83	119.57	126.82	151.26	113.44	126.37	105.74	109.25	75.08	104.11
PIK3CB	NM_001256045.1	NM_001256045.1:1112	Endogenous	mRNA	100	116.53	137.71	122.71	88.19	158.43	150.46	129.19	107.04	192.27	107.61	111.65	126.57	116.77	116.15	145.08	155.23	69.4	100.7	83.94	179.84	98.99
MAP3K14	NM_003954.1	NM_003954.1:620	Endogenous	mRNA	100	117.63	106.29	106.2	194.35	99.02	87.47	110.15	113.12	157.12	196.54	154.59	346.7	169.08	199.11	92.61	155.23	122.23	137.39	179.86	96.03	73.39
CREB1	NM_004379.3	NM_004379.3:618	Endogenous	mRNA	100	118.73	134.02	112.44	136.99	121.03	118.96	87.79	110.69	124.04	189.43	78.73	143.08	169.08	118.52	104.95	101.5	105.66	87.04	114.58	134.44	84.91
ZEB1	NM_001128128.2	NM_001128128.2:2292	Endogenous	mRNA	100	120.93	109.99	244.96	98.46	259.66	195.94	96.07	144.75	109.57	206.32	97.34	162.35	98.08	107.85	243.86	155.23	104.62	120.12	116.58	78.57	84.91
TLR4	NR_024168.1	NR_024168.1:2575	Endogenous	mRNA	100	120.93	190.39	312.79	84.76	277.26	237.93	98.55	119.2	132.31	210.77	131.69	123.82	235.4	155.26	145.08	101.5	77.69	70.49	83.27	83.81	70.83
LCN2	NM_005564.3	NM_005564.3:505	Endogenous	mRNA	100	120.93	3206.21	373.02	79.63	4737.64	447.87	106.83	59.6	1649.8	947.13	84.45	423.75	308.26	206.22	392.03	226.88	2358.61	2169.44	1609.46	150.15	53.76
CASP3	NM_032991.2	NM_032991.2:1002	Endogenous	mRNA	100	122.03	95.2	165.54	89.04	154.03	136.46	72.88	98.53	99.24	88.04	118.81	126.57	76.6	93.63	209.91	107.47	126.37	79.84	92.6	38.41	134.83
TP53	NM_000546.2	NM_000546.2:1330	Endogenous	mRNA	100	122.03	181.15	190.97	113.02	145.23	118.96	111.8	153.26	109.57	162.75	55.83	173.35	115.83	112.59	77.17	220.91	81.83	84.16	125.24	78.57	116.05
CD84	NM_001184879.1	NM_001184879.1:1015	Endogenous	mRNA	100	122.03	215.35	659.93	128.43	182.64	101.47	66.25	46.22	101.3	323.71	52.96	44.03	271.83	107.85	129.65	53.73	159.52	99.26	180.53	54.13	97.28
KRAS	NM_004985.3	NM_004985.3:1790	Endogenous	mRNA	100	123.13	135.86	153.05	58.22	400.49	482.86	89.44	82.71	97.17	98.72	85.89	107.31	82.2	75.85	450.68	191.05	96.33	89.91	81.94	68.09	84.91
HMGA1	NM_145902.2	NM_145902.2:906	Endogenous	mRNA	100	123.13	218.12	312.34	387.85	675.55	367.39	128.37	93.66	117.84	141.4	194.67	198.12	65.39	69.93	305.6	203	342.86	231.62	173.87	185.07	138.67
FBN1	NM_000138.4	NM_000138.4:8578	Endogenous	mRNA	100	123.13	444.56	465.83	62.5	288.26	101.47	78.68	71.77	68.22	227.67	48.67	55.03	189.63	84.15	120.39	47.76	80.8	79.84	115.25	36.67	42.24
DOCK1	NM_001380.3	NM_001380.3:840	Endogenous	mRNA	100	124.23	112.76	207.48	100.17	136.43	157.45	83.64	107.04	113.71	233	50.1	134.83	99.02	114.96	157.43	47.76	109.8	96.39	132.57	96.03	105.81
NOTCH3	NM_000435.2	NM_000435.2:5284	Endogenous	mRNA	100	124.23	322.56	263.26	82.19	222.25	108.47	107.66	85.15	101.3	265.02	48.67	121.07	158.8	141.04	120.39	83.59	70.44	159.69	118.58	71.59	27.73
SIN3A	NM_001145357.2	NM_001145357.2:1421	Endogenous	mRNA	100	125.32	158.05	162.42	90.76	145.23	206.44	131.68	154.48	130.25	218.77	135.99	184.36	125.17	128	111.13	155.23	140.87	129.48	137.9	129.2	137.39
ARID4B	NM_016374.6	NM_016374.6:3368	Endogenous	mRNA	100	126.42	116.46	219.53	136.99	167.24	139.96	137.48	139.88	121.98	278.36	113.08	187.11	99.95	124.45	216.08	131.35	213.38	225.14	221.17	106.5	189.44
IGF1R	NM_000875.3	NM_000875.3:976	Endogenous	mRNA	100	127.52	122	166.43	461.48	110.02	66.48	59.63	59.6	84.76	246.34	28.63	90.8	114.9	90.07	49.39	83.59	55.94	52.51	51.96	61.11	40.96
CCNK	NM_003858.3	NM_003858.3:1425	Endogenous	mRNA	100	128.62	100.74	191.42	103.6	246.45	241.43	51.35	96.09	88.9	147.63	115.95	151.34	110.23	106.67	163.6	137.32	143.98	112.93	112.58	89.04	126.29
MTOR	NM_004958.3	NM_004958.3:3444	Endogenous	mRNA	100	128.62	113.68	83.44	198.64	63.81	97.97	169.77	178.81	223.28	108.5	95.91	159.59	198.04	129.19	71	149.26	104.62	163.28	161.88	153.65	190.72
CD4	NM_000616.4	NM_000616.4:1524	Endogenous	mRNA	100	128.62	146.96	316.8	58.22	132.03	174.95	86.96	52.3	80.63	164.53	104.49	35.77	211.11	154.07	206.82	220.91	123.27	43.16	70.61	31.43	46.51
IL4R	NM_000418.2	NM_000418.2:950	Endogenous	mRNA	100	128.62	150.65	178.03	130.14	125.43	164.45	144.1	165.43	206.74	174.31	104.49	173.35	200.84	237.04	132.74	137.32	71.47	105.74	145.89	113.49	154.88
MGA	NM_001080541.2	NM_001080541.2:7507	Endogenous	mRNA	100	129.72	127.55	149.48	83.05	101.22	90.97	91.93	103.39	97.17	188.54	97.34	96.31	112.1	113.78	123.48	101.5	104.62	125.16	126.57	96.03	102.83
SOCS3	NM_003955.4	NM_003955.4:614	Endogenous	mRNA	100	129.72	476.91	488.59	191.79	226.65	241.43	67.08	64.47	136.45	188.54	101.63	228.38	145.72	385.19	367.34	137.32	39.36	132.35	117.91	54.13	62.72
RICTOR	NM_001285439.1	NM_001285439.1:117	Endogenous	mRNA	100	131.92	138.64	211.5	160.11	118.83	132.96	122.57	121.64	142.65	271.24	147.44	88.05	150.39	164.74	126.56	95.53	188.52	148.9	197.18	116.98	225.28
PARD3	NM_019619.3	NM_019619.3:3035	Endogenous	mRNA	100	133.02	124.77	94.15	184.94	156.23	206.44	149.07	166.64	150.92	177.87	206.13	209.12	128.91	161.19	185.21	143.29	124.3	125.88	135.23	213.01	140.8
MAFG	NM_002359.4	NM_002359.4:1873	Endogenous	mRNA	100	133.02	155.27	156.62	235.45	363.08	157.45	115.94	102.17	210.88	125.39	168.91	250.4	189.63	190.82	197.56	161.2	196.81	184.14	136.56	204.28	91.31
FBLN2	NM_001004019.1	NM_001004019.1:3440	Endogenous	mRNA	100	133.02	507.41	375.26	65.07	347.68	213.44	120.08	77.85	88.9	394.86	58.69	123.82	165.34	81.78	145.08	95.53	56.97	99.98	147.22	78.57	65.71
PLCG2	NM_002661.3	NM_002661.3:406	Endogenous	mRNA	100	134.12	120.15	194.1	112.16	103.42	129.46	95.24	87.58	184	326.38	34.35	187.11	127.98	122.07	55.56	95.53	79.76	106.46	156.55	143.17	207.79
LAMTOR1	NM_017907.2	NM_017907.2:344	Endogenous	mRNA	100	134.12	147.88	144.57	88.19	237.65	241.43	107.66	116.77	124.04	97.83	110.22	173.35	77.53	93.63	191.39	220.91	110.84	101.42	97.93	413.8	89.6
PSMB9	NM_002800.4	NM_002800.4:394	Endogenous	mRNA	100	134.12	157.12	184.73	192.64	228.85	325.4	124.22	91.23	136.45	158.3	107.36	209.12	329.75	72.3	169.78	125.38	367.72	276.22	311.77	115.23	275.63
RB1	NM_000321.2	NM_000321.2:2769	Endogenous	mRNA	100	135.22	221.82	268.61	66.78	165.04	241.43	102.69	90.01	76.49	144.07	101.63	126.57	97.15	97.19	142	125.38	185.42	155.37	147.89	80.31	125.87
OAS1	NM_001032409.1	NM_001032409.1:805	Endogenous	mRNA	100	136.32	115.53	249.43	144.7	380.68	741.78	311.39	366.13	161.26	176.09	110.22	321.94	339.09	141.04	151.26	322.41	323.18	832.24	1059.87	155.39	1150.71
TMPRSS2	NM_005656.3	NM_005656.3:551	Endogenous	mRNA	100	137.42	173.76	62.91	116.44	147.43	328.9	206.21	327.2	163.33	127.17	118.81	217.38	223.26	202.67	117.3	179.11	62.15	140.98	165.88	216.5	212.48
FZD4	NM_012193.3	NM_012193.3:417	Endogenous	mRNA	100	140.72	113.68	172.23	87.33	215.65	181.95	213.67	150.83	169.53	173.42	105.93	159.59	103.69	158.82	151.26	173.14	90.12	125.88	131.9	76.82	95.15
BMPR1A	NM_004329.2	NM_004329.2:649	Endogenous	mRNA	100	140.72	126.62	133.41	123.29	158.43	136.46	101.04	113.12	115.78	235.67	93.04	101.81	105.56	125.63	132.74	149.26	120.16	113.65	106.59	106.5	104.96
ASH1L	NM_018489.3	NM_018489.3:5629	Endogenous	mRNA	100	140.72	157.12	209.27	297.95	187.04	136.46	155.7	178.81	138.52	345.95	158.89	225.63	154.13	197.93	157.43	101.5	137.77	281.25	263.8	188.57	162.13
LATS1	NM_004690.2	NM_004690.2:1090	Endogenous	mRNA	100	140.72	174.68	201.68	159.25	261.86	220.43	95.24	130.15	169.53	265.91	121.67	159.59	218.59	192	191.39	143.29	165.73	108.62	129.24	127.46	119.04
IRF1	NM_002198.2	NM_002198.2:557	Endogenous	mRNA	100	141.82	166.36	136.09	180.66	123.23	94.47	98.55	114.34	128.18	153.85	174.63	407.24	241.01	128	104.95	101.5	210.28	221.55	205.85	76.82	141.65
SSRP1	NM_003146.3	NM_003146.3:345	Endogenous	mRNA	100	141.82	177.46	242.73	147.26	226.65	139.96	143.27	183.67	109.57	187.65	300.6	192.61	94.35	137.48	212.99	173.14	233.06	170.48	155.88	104.76	157.87
RPA3	NM_002947.5	NM_002947.5:1196	Endogenous	mRNA	100	142.91	149.73	115.12	145.55	173.84	146.96	197.93	200.7	95.1	97.83	373.6	173.35	105.56	141.04	206.82	161.2	387.4	215.79	187.86	258.4	190.29
JAK2	NM_004972.2	NM_004972.2:455	Endogenous	mRNA	100	142.91	163.59	251.21	127.57	156.23	174.95	118.43	119.2	208.81	312.15	97.34	211.87	253.15	149.33	101.87	107.47	119.12	148.9	193.85	123.96	145.92
NF1	NM_000267.3	NM_000267.3:1260	Endogenous	mRNA	100	144.01	148.8	130.29	125.86	202.44	174.95	117.6	139.88	113.71	151.19	105.93	167.85	117.7	131.56	185.21	131.35	128.44	120.12	113.25	185.07	114.35
DOCK2	NM_004946.3	NM_004946.3:1389	Endogenous	mRNA	100	144.01	182.08	371.24	110.45	143.03	111.97	60.46	45.01	117.84	377.07	44.37	77.05	225.13	113.78	64.82	83.59	87.01	76.25	145.89	55.87	75.95
DNMT1	NM_001130823.2	NM_001130823.2:2500	Endogenous	mRNA	100	145.11	145.11	194.1	179.8	178.24	157.45	143.27	156.91	215.01	200.99	130.26	90.8	289.58	157.63	135.82	101.5	177.13	126.6	146.56	204.28	129.71
KDM6A	NM_021140.2	NM_021140.2:2590	Endogenous	mRNA	100	146.21	114.61	157.06	68.49	147.43	104.97	68.74	74.2	41.35	117.39	62.98	79.8	119.57	90.07	92.61	107.47	65.26	144.58	159.88	68.09	90.88
CDK12	NM_015083.2	NM_015083.2:1806	Endogenous	mRNA	100	147.31	151.58	216.85	222.61	154.03	150.46	222.78	199.48	179.87	304.15	191.81	294.42	163.47	216.89	256.21	149.26	217.53	289.16	281.79	120.47	241.92
IL2RB	NM_000878.2	NM_000878.2:1980	Endogenous	mRNA	100	147.31	177.46	141.89	101.03	187.04	227.43	44.72	47.44	74.43	206.32	51.53	52.28	203.64	61.63	228.43	89.56	99.44	51.07	71.28	31.43	76.37
PSMB10	NM_002801.3	NM_002801.3:249	Endogenous	mRNA	100	148.41	202.41	212.39	115.59	165.04	181.95	113.46	127.72	148.85	187.65	134.55	123.82	311.06	135.11	142	113.44	203.02	167.6	180.53	76.82	183.04
TAP2	NM_018833.2	NM_018833.2:912	Endogenous	mRNA	100	149.51	225.52	230.24	221.75	345.48	395.38	162.32	114.34	161.26	172.53	81.59	123.82	307.33	151.7	151.26	125.38	227.89	225.86	255.14	176.34	299.95
RB1CC1	NM_001083617.1	NM_001083617.1:2922	Endogenous	mRNA	100	150.61	144.18	243.63	165.24	418.09	412.88	158.18	200.7	179.87	270.35	191.81	181.61	143.86	152.89	444.51	95.53	594.57	206.44	205.85	185.07	263.68
SMAD7	NM_005904.3	NM_005904.3:1375	Endogenous	mRNA	100	150.61	152.5	174.02	71.92	206.85	213.44	83.64	128.93	117.84	213.44	51.53	214.63	162.54	107.85	95.69	155.23	70.44	97.11	121.91	50.63	133.97
GSTM4	NM_000850.4	NM_000850.4:60	Endogenous	mRNA	100	152.81	137.71	73.62	131	160.64	136.46	384.27	345.45	458.97	211.66	223.3	255.9	223.26	398.22	253.12	489.58	189.56	197.81	173.87	466.18	138.67
CCL4	NM_002984.2	NM_002984.2:35	Endogenous	mRNA	100	153.91	204.26	302.08	146.41	123.23	181.95	38.92	49.87	86.83	227.67	57.26	118.32	234.47	173.04	132.74	95.53	87.01	64.02	101.26	41.9	75.09
BAD	NM_004322.3	NM_004322.3:963	Endogenous	mRNA	100	156.11	132.17	87.01	79.63	246.45	269.42	154.04	114.34	144.72	116.5	103.06	228.38	108.36	111.41	185.21	382.11	67.33	78.4	70.61	226.98	72.11
AKT1S1	NM_032375.5	NM_032375.5:1301	Endogenous	mRNA	100	157.21	123.85	104.86	118.15	200.24	185.44	196.28	114.34	148.85	100.49	134.55	203.62	125.17	136.3	166.69	185.08	92.19	111.49	92.6	120.47	90.88
GSK3B	NM_001146156.1	NM_001146156.1:1686	Endogenous	mRNA	100	157.21	145.11	198.56	147.26	235.45	202.94	187.17	144.75	99.24	189.43	144.57	145.84	130.78	181.33	256.21	149.26	174.02	166.16	158.55	178.09	154.45
KPNA2	NM_002266.2	NM_002266.2:1280	Endogenous	mRNA	100	157.21	195.94	247.2	382.72	345.48	160.95	155.7	137.45	190.2	111.17	329.23	192.61	213.92	145.78	376.6	131.35	425.73	292.04	245.15	178.09	225.71
CREBBP	NM_001079846.1	NM_001079846.1:4818	Endogenous	mRNA	100	158.31	205.18	214.62	166.1	158.43	167.95	177.23	240.84	117.84	257.01	181.79	387.98	102.75	136.3	172.87	203	181.27	217.95	215.84	125.71	183.47
AIMP2	NM_006303.3	NM_006303.3:507	Endogenous	mRNA	100	159.4	121.08	69.16	102.74	209.05	146.96	121.74	132.58	152.99	58.7	153.16	173.35	85.94	133.93	188.3	113.44	133.62	161.84	120.58	82.06	101.12
MTHFD2	NM_006636.3	NM_006636.3:1005	Endogenous	mRNA	100	159.4	154.35	382.84	46.23	132.03	171.45	46.38	53.52	68.22	136.96	42.94	121.07	133.58	79.41	182.13	107.47	88.05	70.49	65.28	41.9	44.8
ITGA1	NM_181501.1	NM_181501.1:502	Endogenous	mRNA	100	159.4	158.05	143.68	91.61	226.65	209.94	141.62	175.16	93.03	164.53	121.67	85.3	138.25	190.82	191.39	101.5	161.59	135.23	143.89	94.28	188.59
SMC3	NM_005445.3	NM_005445.3:785	Endogenous	mRNA	100	159.4	177.46	196.77	232.03	200.24	157.45	151.55	150.83	124.04	250.79	180.36	134.83	177.48	123.26	209.91	95.53	211.31	211.48	197.85	164.12	182.19
SLIT2	NM_004787.1	NM_004787.1:3909	Endogenous	mRNA	100	159.4	254.17	179.82	74.49	189.24	90.97	80.33	97.31	68.22	337.05	45.81	85.3	312.93	136.3	80.26	83.59	74.58	69.05	88.6	83.81	30.29
ATF7IP	NM_018179.3	NM_018179.3:2505	Endogenous	mRNA	100	161.6	198.71	274.86	154.97	308.07	335.9	173.09	159.34	184	389.52	118.81	203.62	176.55	176.59	228.43	226.88	192.67	207.16	255.81	174.6	203.95
AXL	NM_001699.4	NM_001699.4:1535	Endogenous	mRNA	100	162.7	145.11	153.49	111.3	178.24	157.45	125.05	94.88	107.51	192.09	57.26	148.59	423.16	160	185.21	101.5	88.05	81.28	103.26	89.04	81.92
RUVBL1	NM_003707.3	NM_003707.3:1105	Endogenous	mRNA	100	163.8	143.26	95.04	154.11	143.03	111.97	138.3	114.34	111.64	156.52	144.57	104.56	205.51	131.56	117.3	155.23	189.56	147.46	125.91	199.04	109.23
ROCK2	NM_001321643.2	NM_001321643.2:1952	Endogenous	mRNA	100	163.8	179.3	217.75	159.25	327.87	199.44	180.54	199.48	113.71	243.68	240.48	228.38	192.43	175.41	475.38	197.03	329.4	278.37	228.49	130.95	200.11
PGF	NM_002632.5	NM_002632.5:621	Endogenous	mRNA	100	163.8	248.62	174.02	71.92	182.64	129.46	68.74	109.47	117.84	160.08	61.55	228.38	352.17	105.48	160.52	155.23	105.66	166.88	110.58	82.06	40.53
NSD1	NM_022455.4	NM_022455.4:3140	Endogenous	mRNA	100	164.9	147.88	175.8	134.42	151.83	125.96	149.07	114.34	138.52	289.92	153.16	239.39	163.47	161.19	138.91	155.23	164.7	224.42	205.85	167.61	125.87
MLH1	NM_000249.2	NM_000249.2:1605	Endogenous	mRNA	100	167.1	148.8	122.71	186.65	145.23	115.47	173.09	132.58	173.66	160.08	227.6	195.36	219.52	164.74	126.56	155.23	107.73	167.6	171.2	113.49	154.88
IKBKG	NM_001099856.4	NM_001099856.4:1719	Endogenous	mRNA	100	168.2	116.46	83.44	127.57	242.05	174.95	173.09	169.07	308.04	109.39	171.77	277.91	197.1	160	188.3	328.38	130.52	199.97	167.87	188.57	142.93
YAP1	NM_001130145.2	NM_001130145.2:835	Endogenous	mRNA	100	168.2	207.96	195.88	196.92	206.85	160.95	208.7	217.73	101.3	250.79	105.93	211.87	211.11	168.3	148.17	149.26	218.56	246	243.15	97.77	238.93
CXCL10	NM_001565.3	NM_001565.3:122	Endogenous	mRNA	100	169.3	88.73	297.62	326.21	605.13	1056.69	274.95	96.09	111.64	86.26	60.12	55.03	776.26	49.78	163.6	95.53	298.32	518.62	718.79	291.58	3039.13
IL10RA	NM_001558.2	NM_001558.2:150	Endogenous	mRNA	100	169.3	183	443.08	116.44	160.64	178.45	88.61	55.95	117.84	336.16	58.69	90.8	258.75	113.78	120.39	95.53	152.27	87.04	143.89	55.87	141.65
KMT2D	NM_003482.3	NM_003482.3:8455	Endogenous	mRNA	100	170.4	188.55	228.9	229.46	156.23	104.97	172.26	143.53	285.3	357.51	181.79	266.91	250.35	245.33	129.65	143.29	174.02	206.44	219.83	242.69	194.99
MET	NM_000245.2	NM_000245.2:1488	Endogenous	mRNA	100	171.5	145.11	112.44	137.85	160.64	192.44	371.02	315.04	150.92	152.96	440.88	217.38	90.61	150.52	216.08	179.11	430.91	361.09	303.77	326.5	298.67
ACKR2	NM_001296.5	NM_001296.5:741	Endogenous	mRNA	100	171.5	147.88	30.79	59.08	103.42	115.47	160.66	324.77	177.8	42.69	133.12	313.68	146.66	280.89	160.52	507.49	91.15	211.48	159.88	96.03	107.95
BRAF	NM_004333.6	NM_004333.6:1089	Endogenous	mRNA	100	171.5	185.77	232.92	179.8	275.06	248.43	185.51	187.32	223.28	330.83	234.75	327.44	151.33	213.33	398.21	304.49	194.74	199.25	217.84	150.15	168.53
ROCK1	NM_005406.2	NM_005406.2:3796	Endogenous	mRNA	100	171.5	188.55	270.4	99.32	294.86	272.92	114.29	127.72	66.16	218.77	95.91	85.3	131.71	133.93	444.51	131.35	187.49	125.88	140.56	150.15	140.37
HGF	NM_000601.4	NM_000601.4:315	Endogenous	mRNA	100	171.5	239.38	243.63	72.78	187.04	255.42	134.99	212.86	128.18	416.2	55.83	55.03	376.45	257.19	111.13	83.59	95.3	34.53	47.96	26.19	171.52
ARID1B	NM_020732.3	NM_020732.3:2978	Endogenous	mRNA	100	172.6	151.58	166.88	107.88	140.83	101.47	114.29	121.64	111.64	187.65	95.91	203.62	107.42	125.63	80.26	155.23	142.95	83.44	101.92	104.76	93.87
COP1	NM_001001740.3	NM_001001740.3:2110	Endogenous	mRNA	100	172.6	168.21	166.88	191.79	154.03	213.44	187.99	186.1	204.67	196.54	133.12	203.62	162.54	141.04	246.95	274.64	249.64	210.04	161.88	186.82	185.6
SAV1	NM_021818.4	NM_021818.4:1088	Endogenous	mRNA	100	173.7	140.49	192.76	73.63	215.65	220.43	129.19	145.96	121.98	170.75	108.79	167.85	86.87	101.93	172.87	107.47	130.52	91.35	101.92	139.68	112.64
COL4A1	NM_001845.4	NM_001845.4:750	Endogenous	mRNA	100	176.99	756.03	389.09	101.89	620.54	167.95	125.05	91.23	101.3	229.45	114.51	132.08	337.22	129.19	246.95	107.47	108.76	238.09	231.16	40.16	110.51
VEGFB	NM_003377.3	NM_003377.3:687	Endogenous	mRNA	100	184.69	231.06	478.33	126.72	253.06	272.92	226.92	131.37	86.83	228.56	62.98	145.84	97.15	103.11	179.04	143.29	97.37	63.3	70.61	328.24	64
NCOA2	NM_006540.4	NM_006540.4:1090	Endogenous	mRNA	100	187.99	158.97	157.96	143.84	301.47	213.44	207.04	215.3	212.94	191.2	277.7	228.38	151.33	208.59	354.99	208.97	880.47	343.11	301.77	183.33	256
EP300	NM_001429.4	NM_001429.4:2658	Endogenous	mRNA	100	190.19	181.15	231.13	140.41	299.27	209.94	154.87	167.86	179.87	253.46	168.91	206.37	129.84	175.41	216.08	191.05	178.16	182.7	167.87	143.17	164.27
TOX4	NM_014828.2	NM_014828.2:1125	Endogenous	mRNA	100	191.29	193.17	175.8	157.54	244.25	297.41	194.62	201.92	250.16	219.66	246.21	203.62	223.26	213.33	228.43	208.97	196.81	269.74	227.16	218.25	232.53
CFLAR	NM_001127183.1	NM_001127183.1:653	Endogenous	mRNA	100	192.38	196.86	303.42	172.95	107.82	178.45	136.65	125.29	138.52	355.73	100.2	137.58	276.5	220.45	148.17	113.44	164.7	174.79	221.17	137.93	196.27
ATF2	NM_001880.4	NM_001880.4:655	Endogenous	mRNA	100	192.38	209.8	301.19	185.79	268.46	255.42	196.28	248.14	204.67	281.03	247.64	242.14	124.24	196.74	351.9	203	279.68	258.95	217.17	167.61	242.35
NT5E	NM_002526.3	NM_002526.3:3526	Endogenous	mRNA	100	193.48	83.18	165.09	119.01	409.29	524.84	95.24	194.62	119.91	84.49	804.46	110.06	155.07	187.26	512.42	262.7	152.27	88.48	117.25	123.96	246.19
RNF111	NM_017610.6	NM_017610.6:925	Endogenous	mRNA	100	193.48	161.74	277.54	117.3	189.24	262.42	133.33	113.12	177.8	284.58	130.26	159.59	204.57	228.74	265.47	161.2	151.23	156.81	179.2	122.22	186.03
CDK4	NM_000075.3	NM_000075.3:1098	Endogenous	mRNA	100	193.48	228.29	250.77	196.92	261.86	174.95	194.62	226.24	190.2	230.34	286.29	220.13	235.4	183.7	126.56	208.97	211.31	181.27	166.54	272.37	194.99
TEAD1	NM_021961.5	NM_021961.5:1238	Endogenous	mRNA	100	197.88	183	134.31	250.86	297.07	216.94	217.81	173.94	351.46	225	144.57	332.95	213.92	222.82	182.13	179.11	154.34	196.37	172.54	218.25	162.13
EIF4EBP1	NM_004095.3	NM_004095.3:673	Endogenous	mRNA	100	197.88	210.73	257.9	156.68	321.27	255.42	162.32	188.54	225.35	143.18	194.67	214.63	107.42	195.56	802.59	483.61	130.52	179.83	132.57	329.99	147.63
SMS	NM_004595.2	NM_004595.2:1024	Endogenous	mRNA	100	197.88	227.36	365.44	136.99	572.13	416.38	178.88	160.56	175.73	185.87	190.38	211.87	184.96	169.48	493.9	208.97	244.46	287	251.81	246.18	180.05
TFDP1	NM_007111.4	NM_007111.4:551	Endogenous	mRNA	100	200.08	165.44	168.22	142.13	200.24	174.95	197.93	171.51	148.85	149.41	178.93	200.87	150.39	145.78	302.51	238.82	155.38	185.58	167.21	136.19	136.96
OSMR	NM_003999.2	NM_003999.2:710	Endogenous	mRNA	100	200.08	398.35	293.6	157.54	154.03	230.93	136.65	166.64	233.62	414.43	134.55	192.61	505.36	337.78	132.74	143.29	149.16	110.77	153.22	153.65	173.23
PTPN6	NM_002831.6	NM_002831.6:1246	Endogenous	mRNA	100	201.18	207.96	357.85	153.26	191.44	160.95	153.21	119.2	186.07	321.94	91.61	165.1	286.78	161.19	120.39	113.44	184.38	139.55	165.88	130.95	144.64
FZD1	NM_003505.2	NM_003505.2:1141	Endogenous	mRNA	100	201.18	239.38	212.84	130.14	123.23	118.96	61.28	98.53	88.9	236.56	47.24	165.1	142.92	138.67	83.35	203	84.94	61.14	75.94	96.03	34.13
AR	NM_000044.6	NM_000044.6:1427	Endogenous	mRNA	100	204.48	108.14	32.57	109.59	121.03	94.47	406.63	360.04	188.13	68.48	326.37	327.44	129.84	297.48	132.74	549.28	141.91	525.82	413.02	165.87	148.48
AKT3	NM_001206729.1	NM_001206729.1:674	Endogenous	mRNA	100	205.58	210.73	391.76	121.58	213.45	167.95	52.17	75.41	57.89	440.22	32.92	115.57	115.83	136.3	200.65	95.53	107.73	76.97	88.6	41.9	59.31
DICER1	NM_177438.2	NM_177438.2:5060	Endogenous	mRNA	100	206.68	178.38	231.58	175.52	259.66	276.42	111.8	235.97	198.47	276.58	174.63	140.33	287.71	218.08	126.56	149.26	151.23	143.86	148.55	281.1	222.29
KAT6A	NM_001099412.1	NM_001099412.1:971	Endogenous	mRNA	100	207.78	213.5	322.6	206.34	127.63	160.95	142.44	209.21	206.74	433.99	121.67	231.14	317.6	292.74	145.08	149.26	393.62	295.64	289.78	211.26	239.79
TJP1	NM_175610.2	NM_175610.2:4065	Endogenous	mRNA	100	209.97	315.17	353.84	178.09	319.07	251.92	320.5	312.61	184	353.06	170.34	253.15	209.24	225.19	277.82	167.17	285.89	350.3	285.12	162.38	338.77
ICAM1	NM_000201.2	NM_000201.2:2253	Endogenous	mRNA	100	209.97	412.21	418.54	345.9	501.71	391.88	173.09	141.1	341.12	227.67	113.08	225.63	192.43	267.85	342.64	179.11	113.94	117.25	135.9	350.94	175.79
PIK3R2	NM_005027.3	NM_005027.3:344	Endogenous	mRNA	100	212.17	213.5	122.26	178.09	261.86	174.95	215.32	220.16	248.09	159.19	230.46	173.35	279.3	205.04	89.52	429.87	147.09	158.25	177.87	343.96	129.28
ATRX	NM_000489.4	NM_000489.4:2877	Endogenous	mRNA	100	212.17	235.68	258.35	167.81	215.65	167.95	172.26	160.56	142.65	385.97	150.3	308.18	191.5	195.56	216.08	203	207.17	274.78	285.79	151.9	189.87
RUNX1	NM_001001890.2	NM_001001890.2:1969	Endogenous	mRNA	100	212.17	623.87	617.1	188.36	422.49	248.43	174.74	193.4	126.11	444.66	103.06	286.17	369.92	199.11	234.6	191.05	138.8	158.25	237.82	104.76	124.59
PTEN	NM_000314.6	NM_000314.6:6696	Endogenous	mRNA	100	213.27	142.33	178.93	65.07	279.46	304.41	120.08	125.29	59.96	160.08	146.01	132.08	149.46	114.96	410.55	203	206.13	88.48	99.26	59.36	94.72
ESRP2	NM_024939.3	NM_024939.3:668	Endogenous	mRNA	100	214.37	149.73	55.78	136.99	85.82	185.44	310.56	512.09	291.51	92.49	356.43	200.87	136.38	448	237.69	298.52	306.61	235.21	244.48	151.9	341.33
WWC1	NM_015238.2	NM_015238.2:2146	Endogenous	mRNA	100	214.37	276.35	53.99	205.48	112.22	192.44	185.51	220.16	210.88	188.54	130.26	396.23	226.99	178.96	67.91	298.52	128.44	151.77	170.54	171.11	184.32
TGFBR2	NM_001024847.2	NM_001024847.2:870	Endogenous	mRNA	100	214.37	292.99	557.75	180.66	264.06	272.92	165.63	223.81	152.99	541.6	147.44	236.64	202.71	246.52	212.99	131.35	233.06	229.46	249.15	52.38	261.55
ATG101	NM_001098673.2	NM_001098673.2:555	Endogenous	mRNA	100	216.57	196.86	136.09	202.06	283.86	325.4	211.18	246.92	173.66	102.27	197.54	181.61	238.2	189.63	265.47	197.03	122.23	185.58	146.56	233.96	160.43
CDK2	NM_001290230.1	NM_001290230.1:1543	Endogenous	mRNA	100	218.77	195.02	216.85	213.19	519.31	507.35	171.43	177.59	146.79	165.41	170.34	233.89	173.75	178.96	632.81	292.55	212.35	184.14	149.89	263.64	145.07
CEACAM1	NM_001712.4	NM_001712.4:508	Endogenous	mRNA	100	218.77	610.93	74.96	151.54	363.08	1060.18	367.71	283.41	250.16	137.85	271.97	126.57	289.58	257.19	287.08	298.52	168.84	255.36	273.13	382.37	525.22
CACYBP	NM_014412.2	NM_014412.2:906	Endogenous	mRNA	100	219.87	231.06	196.33	174.66	217.85	185.44	220.29	227.46	159.19	171.64	240.48	321.94	176.55	182.52	296.34	268.67	413.3	351.74	249.15	635.54	190.29
STIP1	NM_006819.3	NM_006819.3:100	Endogenous	mRNA	100	219.87	269.88	333.31	344.19	244.25	178.45	288.2	245.71	225.35	227.67	251.93	286.17	305.46	240.59	283.99	185.08	435.05	351.02	319.76	464.43	266.24
ITGB2	NM_000211.3	NM_000211.3:1412	Endogenous	mRNA	100	222.07	498.17	1845.49	252.57	800.98	374.39	232.71	105.82	223.28	574.5	121.67	101.81	502.56	216.89	299.43	155.23	206.13	155.37	325.09	94.28	190.72
GPNMB	NM_001005340.1	NM_001005340.1:600	Endogenous	mRNA	100	222.07	902.99	3341.16	256	651.34	304.41	241	83.93	301.84	912.45	173.2	77.05	904.24	468.15	419.82	131.35	398.8	123.72	358.4	233.96	78.93
SETD2	NM_014159.6	NM_014159.6:6160	Endogenous	mRNA	100	223.17	180.23	216.41	202.06	184.84	157.45	241	197.05	188.13	242.79	233.32	283.42	198.04	205.04	243.86	197.03	192.67	210.76	205.18	94.28	171.52
ARID1A	NM_006015.4	NM_006015.4:1670	Endogenous	mRNA	100	223.17	196.86	286.02	209.77	215.65	248.43	213.67	162.99	146.79	296.15	196.11	277.91	203.64	173.04	268.56	220.91	228.92	237.37	267.8	104.76	196.69
KDM5A	NM_001042603.3	NM_001042603.3:846	Endogenous	mRNA	100	223.17	260.64	223.55	121.58	325.67	258.92	154.87	190.97	221.21	275.69	133.12	225.63	220.45	149.33	212.99	274.64	203.02	224.42	217.84	146.66	168.11
FOXP1	NM_032682.5	NM_032682.5:1276	Endogenous	mRNA	100	226.46	214.43	339.11	273.12	294.86	272.92	210.35	200.7	157.12	394.86	158.89	203.62	210.18	206.22	216.08	250.76	223.74	354.62	345.07	155.39	372.48
HDAC1	NM_004964.3	NM_004964.3:1180	Endogenous	mRNA	100	228.66	232.91	125.38	214.9	206.85	150.46	190.48	212.86	202.61	201.88	236.19	211.87	223.26	192	175.95	292.55	166.77	192.06	196.52	199.04	111.36
PA2G4	NM_006191.2	NM_006191.2:680	Endogenous	mRNA	100	229.76	249.55	310.11	211.48	286.06	220.43	266.67	276.11	227.42	261.46	323.5	189.86	249.41	276.15	373.51	167.17	500.31	296.36	288.45	223.48	327.25
NFKB1	NM_003998.3	NM_003998.3:2920	Endogenous	mRNA	100	229.76	302.23	336.44	212.33	257.46	209.94	206.21	265.17	225.35	328.16	117.38	277.91	278.37	205.04	271.65	244.79	220.63	238.81	257.81	99.52	243.63
CYBB	NM_000397.3	NM_000397.3:1034	Endogenous	mRNA	100	229.76	428.85	1034.74	226.89	616.13	360.39	185.51	82.71	190.2	308.6	58.69	121.07	511.9	209.78	385.86	143.29	254.82	103.58	205.18	85.55	128
CTNND1	NM_001206889.1	NM_001206889.1:852	Endogenous	mRNA	100	231.96	291.14	269.51	196.92	193.64	209.94	323.81	445.19	303.91	378.85	254.79	379.72	326.95	312.89	188.3	250.76	206.13	274.06	318.43	277.61	398.08
CAV1	NM_001753.4	NM_001753.4:555	Endogenous	mRNA	100	231.96	372.47	212.39	227.75	323.47	237.93	155.7	115.55	115.78	334.39	80.16	308.18	268.09	139.85	175.95	161.2	103.58	195.65	138.56	179.84	94.72
ABI1	NM_001012750.2	NM_001012750.2:733	Endogenous	mRNA	100	233.06	236.61	295.39	154.97	429.09	395.38	177.23	162.99	289.44	252.57	171.77	247.65	149.46	188.45	271.65	268.67	160.56	168.32	179.86	219.99	150.61
MAP3K7	NM_003188.3	NM_003188.3:1178	Endogenous	mRNA	100	234.16	240.3	203.02	263.71	308.07	178.45	154.87	209.21	239.82	275.69	181.79	189.86	289.58	199.11	259.3	167.17	257.92	142.42	185.86	181.58	200.96
ELOVL5	NM_001242828.1	NM_001242828.1:468	Endogenous	mRNA	100	234.16	252.32	263.7	187.5	149.63	118.96	345.35	507.22	140.58	276.58	313.48	302.68	210.18	227.56	234.6	173.14	409.16	408.57	401.7	125.71	699.3
MLST8	NM_001199173.1	NM_001199173.1:810	Endogenous	mRNA	100	235.26	219.05	122.26	203.77	270.66	276.42	219.46	204.35	285.3	163.64	296.31	379.72	170.01	195.56	169.78	328.38	166.77	208.6	159.88	438.24	133.12
ERBB2	NM_004448.2	NM_004448.2:2405	Endogenous	mRNA	100	235.26	223.67	107.98	154.97	162.84	248.43	407.46	457.35	142.65	200.99	283.42	288.92	240.07	333.04	197.56	310.46	170.91	147.46	186.53	143.17	282.03
HUWE1	NM_031407.7	NM_031407.7:11006	Endogenous	mRNA	100	236.36	235.68	240.06	133.57	257.46	171.45	249.28	220.16	246.02	250.79	206.13	275.16	216.72	254.82	148.17	232.85	227.89	317.22	303.11	207.77	200.96
KDM3B	NM_016604.3	NM_016604.3:535	Endogenous	mRNA	100	239.66	242.15	290.48	188.36	268.46	185.44	221.95	218.95	217.08	345.06	223.3	178.86	297.05	257.19	231.52	161.2	309.72	308.58	293.11	144.92	233.39
HMOX1	NM_002133.2	NM_002133.2:781	Endogenous	mRNA	100	239.66	933.49	292.26	187.5	671.15	293.91	226.92	165.43	227.42	109.39	194.67	283.42	495.09	216.89	580.33	167.17	138.8	148.9	150.55	146.66	142.93
PKM	NM_001206796.2	NM_001206796.2:1533	Endogenous	mRNA	100	244.05	1153.46	1779.45	627.58	314.67	206.44	171.43	120.42	262.56	609.19	107.36	209.12	377.39	208.59	148.17	131.35	227.89	160.41	257.14	199.04	144.21
ACKR3	NM_020311.3	NM_020311.3:153	Endogenous	mRNA	100	245.15	238.46	170.45	100.17	136.43	419.87	87.79	175.16	516.85	160.08	150.3	123.82	223.26	92.44	95.69	65.68	45.58	82.72	72.61	146.66	45.65
JAG1	NM_000214.2	NM_000214.2:3509	Endogenous	mRNA	100	246.25	421.46	366.33	517.99	341.07	171.45	142.44	152.05	146.79	556.72	81.59	214.63	195.23	144.59	160.52	167.17	162.63	160.41	215.17	103.01	127.15
RAF1	NM_002880.2	NM_002880.2:1990	Endogenous	mRNA	100	249.55	214.43	230.69	297.1	277.26	328.9	300.62	266.38	241.89	252.57	254.79	211.87	179.35	234.67	240.78	292.55	188.52	314.34	237.82	132.69	305.07
APC	NM_001127510.2	NM_001127510.2:462	Endogenous	mRNA	100	252.85	209.8	199.01	183.22	413.69	391.88	221.95	183.67	186.07	265.02	194.67	283.42	257.82	212.15	401.29	292.55	203.02	233.06	211.84	195.55	141.65
CD44	NM_001001392.1	NM_001001392.1:566	Endogenous	mRNA	100	252.85	620.17	1090.52	161.82	242.05	122.46	143.27	94.88	142.65	591.4	90.18	291.67	288.65	170.67	209.91	125.38	248.6	237.37	303.11	99.52	171.09
NFE2L2	NM_006164.3	NM_006164.3:995	Endogenous	mRNA	100	253.95	227.36	272.63	196.92	261.86	276.42	317.19	330.85	175.73	273.91	261.95	283.42	223.26	240.59	444.51	173.14	309.72	284.85	310.43	153.65	392.1
ERO1A	NM_014584.2	NM_014584.2:963	Endogenous	mRNA	100	253.95	305.93	363.65	292.82	345.48	549.34	181.37	215.3	274.97	249.9	214.71	255.9	225.13	219.26	194.47	173.14	315.93	205	249.15	368.4	360.53
ITGAL	NM_002209.2	NM_002209.2:3905	Endogenous	mRNA	100	255.05	186.7	222.21	139.56	156.23	139.96	117.6	74.2	159.19	380.63	104.49	85.3	348.43	160	142	149.26	193.7	148.18	163.88	352.69	136.53
HRAS	NM_005343.3	NM_005343.3:842	Endogenous	mRNA	100	255.05	247.7	106.2	369.87	429.09	304.41	183.85	223.81	409.35	227.67	244.77	376.97	363.38	347.26	250.04	668.69	227.89	217.23	146.56	698.39	123.73
ABL1	NM_005157.5	NM_005157.5:1830	Endogenous	mRNA	100	256.15	318.87	221.32	227.75	308.07	272.92	208.7	165.43	297.71	271.24	183.22	294.42	392.33	254.82	135.82	328.38	160.56	213.64	201.85	183.33	128.43
LTBP1	NM_000627.3	NM_000627.3:1970	Endogenous	mRNA	100	257.25	295.76	390.43	119.87	198.04	157.45	170.6	233.54	86.83	440.22	61.55	140.33	321.34	194.37	188.3	71.65	109.8	167.6	217.84	76.82	121.6
MAPK3	NM_001040056.3	NM_001040056.3:939	Endogenous	mRNA	100	259.44	309.62	310.11	252.57	356.48	311.41	182.2	147.18	215.01	361.07	137.42	220.13	346.56	196.74	228.43	197.03	180.24	215.07	178.53	504.59	116.91
FMOD	NM_002023.5	NM_002023.5:149	Endogenous	mRNA	100	260.54	659.91	399.35	78.77	545.72	272.92	127.54	143.53	113.71	389.52	105.93	231.14	257.82	137.48	225.34	310.46	106.69	91.35	119.24	75.08	88.75
IFNAR1	NM_000629.2	NM_000629.2:461	Endogenous	mRNA	100	262.74	279.12	400.69	184.94	393.89	430.37	292.34	318.69	196.4	268.58	213.28	286.17	153.2	261.93	577.25	286.58	363.58	151.77	201.85	167.61	323.84
ADM	NM_001124.2	NM_001124.2:1413	Endogenous	mRNA	100	263.84	512.96	472.97	155.83	462.1	962.21	172.26	188.54	109.57	242.79	120.24	126.57	468	218.08	848.89	185.08	171.95	317.22	316.43	125.71	179.63
ATM	NM_000051.3	NM_000051.3:393	Endogenous	mRNA	100	264.94	286.52	373.47	185.79	187.04	174.95	202.07	249.35	184	514.03	160.32	489.79	275.57	233.48	296.34	203	208.2	251.04	313.76	130.95	234.24
BAX	NM_004324.3	NM_004324.3:330	Endogenous	mRNA	100	264.94	451.96	303.86	209.77	457.7	251.92	220.29	294.36	188.13	259.68	208.99	250.4	231.66	152.89	324.12	388.08	247.57	248.16	227.83	228.72	218.03
STING1	NM_198282.1	NM_198282.1:725	Endogenous	mRNA	100	266.04	375.24	489.04	113.02	268.46	209.94	119.26	128.93	152.99	441.11	38.65	151.34	344.69	235.85	203.73	137.32	178.16	146.74	171.87	82.06	135.25
NKG7	NM_005601.3	NM_005601.3:633	Endogenous	mRNA	100	267.14	255.09	167.33	211.48	369.68	388.38	97.72	75.41	84.76	297.03	81.59	176.1	542.73	123.26	225.34	220.91	229.96	94.95	155.88	62.86	133.97
PCNA	NM_182649.1	NM_182649.1:215	Endogenous	mRNA	100	269.34	260.64	163.31	220.9	277.26	122.46	181.37	238.41	186.07	122.73	251.93	200.87	220.45	151.7	175.95	250.76	306.61	156.81	173.87	239.2	173.23
SNAI2	NM_003068.5	NM_003068.5:254	Endogenous	mRNA	100	270.44	280.97	322.6	46.23	501.71	286.91	154.87	162.99	101.3	305.93	230.46	222.88	124.24	161.19	200.65	280.61	331.47	222.99	237.82	50.63	216.32
LAMTOR4	NM_001008395.4	NM_001008395.4:140	Endogenous	mRNA	100	271.54	309.62	328.4	188.36	398.29	342.9	274.12	226.24	246.02	293.48	274.83	302.68	226.99	277.33	450.68	185.08	333.54	244.57	226.5	328.24	186.03
LRRC32	NM_005512.2	NM_005512.2:3852	Endogenous	mRNA	100	271.54	409.44	216.41	44.52	380.68	265.92	106.83	81.5	130.25	305.93	65.85	123.82	235.4	162.37	188.3	95.53	73.54	102.86	95.26	87.3	64
MAPK14	NM_139014.2	NM_139014.2:590	Endogenous	mRNA	100	272.64	305.93	294.05	271.41	209.05	206.44	282.4	363.69	341.12	356.62	210.42	275.16	255.95	336.59	191.39	226.88	265.18	370.44	350.4	200.79	360.1
PARVA	NM_018222.5	NM_018222.5:481	Endogenous	mRNA	100	279.23	440.87	407.83	131.85	343.28	234.43	169.77	268.82	146.79	331.72	146.01	225.63	248.48	239.41	268.56	322.41	167.81	170.48	193.19	197.3	183.47
LTBR	XM_006718983.2	XM_006718983.2:680	Endogenous	mRNA	100	280.33	304.08	163.76	256.86	385.08	489.85	469.57	392.89	458.97	308.6	353.56	396.23	542.73	509.63	287.08	405.99	272.43	326.57	279.79	710.61	238.08
TNFSF14	NM_003807.3	NM_003807.3:612	Endogenous	mRNA	100	280.33	376.17	117.8	420.39	409.29	234.43	84.47	204.35	1217.71	226.78	402.23	627.37	144.79	1355.86	324.12	310.46	121.19	220.83	141.89	188.57	45.65
EIF4G1	NM_001194946.1	NM_001194946.1:4987	Endogenous	mRNA	100	281.43	244	198.11	221.75	147.43	206.44	370.19	388.02	252.22	155.63	267.68	354.96	260.62	278.52	216.08	358.23	271.39	325.13	305.1	289.83	317.86
IQGAP1	NM_003870.3	NM_003870.3:820	Endogenous	mRNA	100	281.43	562.87	999.49	217.47	334.47	307.91	150.73	142.31	155.06	618.08	93.04	220.13	299.86	218.08	222.26	149.26	265.18	179.11	228.49	87.3	191.15
TGFB3	NM_001329938.1	NM_001329938.1:262	Endogenous	mRNA	100	282.53	384.49	210.61	125.86	407.09	157.45	80.33	109.47	200.54	204.54	110.22	280.66	312.93	193.19	222.26	220.91	73.54	96.39	111.25	146.66	40.96
NFKB2	NM_001077494.3	NM_001077494.3:1986	Endogenous	mRNA	100	284.73	368.77	413.18	467.48	283.86	206.44	289.03	203.13	458.97	466.9	117.38	343.95	443.71	328.3	225.34	214.94	299.36	274.06	299.77	434.75	245.33
CRK	NM_016823.4	NM_016823.4:455	Endogenous	mRNA	100	285.83	282.82	212.84	241.44	308.07	363.89	279.09	288.28	376.27	174.31	193.24	421	226.99	290.37	367.34	501.52	150.2	222.27	233.16	188.57	168.96
SRM	NM_003132.2	NM_003132.2:254	Endogenous	mRNA	100	286.93	314.24	290.48	327.06	387.28	258.92	322.16	272.47	316.31	208.99	261.95	382.47	237.27	257.19	290.17	304.49	302.47	287	279.12	157.14	237.23
CXXC5	NM_016463.9	NM_016463.9:654	Endogenous	mRNA	100	288.03	271.73	144.57	254.29	367.48	349.9	262.53	370.99	235.69	214.33	357.86	396.23	140.12	318.82	280.91	453.76	205.1	358.94	303.77	219.99	261.55
MAP2K2	NM_030662.3	NM_030662.3:375	Endogenous	mRNA	100	288.03	302.23	205.7	356.17	275.06	213.44	337.89	290.71	399.01	297.92	349.27	553.08	323.21	276.15	185.21	423.9	279.68	307.86	283.79	426.02	224.43
WASF2	NM_006990.5	NM_006990.5:510	Endogenous	mRNA	100	288.03	341.97	526.96	270.55	303.67	195.94	214.5	243.27	258.43	502.47	213.28	253.15	274.63	289.19	222.26	167.17	300.39	243.13	255.81	202.53	237.23
PDPK1	NM_002613.5	NM_002613.5:1056	Endogenous	mRNA	100	292.42	252.32	214.18	256	248.65	220.43	301.45	229.89	287.37	261.46	284.85	283.42	321.34	299.85	216.08	316.43	290.04	300.67	255.14	324.75	223.15
UGDH	NM_003359.4	NM_003359.4:855	Endogenous	mRNA	100	294.62	254.17	244.96	535.97	371.88	335.9	534.17	453.7	305.98	169.86	1816.48	451.27	184.02	459.85	1132.88	382.11	1496.79	482.66	458.99	228.72	392.96
SERPINE1	NM_000602.4	NM_000602.4:577	Endogenous	mRNA	100	297.92	1515.76	2241.27	1867.34	473.1	545.84	424.02	919.57	545.8	428.65	515.31	178.86	1508.62	1469.64	484.64	531.37	140.87	335.92	527.6	536.01	572.58
DUSP6	NM_022652.2	NM_022652.2:1095	Endogenous	mRNA	100	302.32	314.24	481.45	417.82	466.5	447.87	158.18	243.27	343.19	360.18	310.62	220.13	278.37	330.67	237.69	173.14	147.09	207.88	247.15	253.17	471.89
CPT2	NM_000098.3	NM_000098.3:321	Endogenous	mRNA	100	303.42	177.46	97.72	234.6	112.22	209.94	408.29	641.02	310.11	133.4	357.86	280.66	383.93	597.34	283.99	298.52	227.89	361.81	406.36	199.04	610.56
TXN2	NM_012473.3	NM_012473.3:192	Endogenous	mRNA	100	304.52	248.62	167.77	198.64	156.23	234.43	359.42	375.86	217.08	180.53	299.17	316.44	202.71	298.67	234.6	274.64	239.28	241.69	263.8	172.85	363.52
ERN1	NM_001433.5	NM_001433.5:1305	Endogenous	mRNA	100	305.62	221.82	290.92	390.42	118.83	174.95	429.82	526.69	266.7	400.2	240.48	558.58	366.18	470.52	339.56	513.46	199.92	308.58	405.69	398.08	297.81
GNAI3	NM_006496.3	NM_006496.3:760	Endogenous	mRNA	100	306.72	370.62	406.04	346.76	316.87	241.43	241	301.66	252.22	339.72	317.78	247.65	375.52	325.93	231.52	143.29	315.93	281.97	294.45	298.56	386.98
IFNAR2	NM_000874.3	NM_000874.3:631	Endogenous	mRNA	100	306.72	395.58	449.77	230.31	420.29	356.89	283.23	360.04	312.18	472.23	234.75	476.03	363.38	289.19	500.07	352.26	318	205	287.78	261.9	316.58
COL6A3	NM_004369.3	NM_004369.3:3293	Endogenous	mRNA	100	306.72	1261.6	1599.19	134.42	906.6	132.96	207.04	148.4	138.52	768.38	81.59	165.1	543.66	251.26	222.26	119.41	182.31	218.67	327.75	57.62	106.24
LAMC1	NM_002293.3	NM_002293.3:4915	Endogenous	mRNA	100	307.82	637.73	510.45	404.12	627.14	230.93	229.4	268.82	204.67	480.24	127.4	324.69	247.54	208.59	404.38	280.61	306.61	294.2	251.14	295.07	314.45
CD47	NM_001777.3	NM_001777.3:901	Endogenous	mRNA	100	308.92	422.38	312.34	257.71	492.91	423.37	228.57	149.61	173.66	438.44	143.14	228.38	449.32	216.89	333.38	173.14	313.86	238.09	305.77	186.82	304.64
CD68	NM_001251.2	NM_001251.2:1140	Endogenous	mRNA	100	315.51	560.09	1520.65	269.7	741.56	685.8	263.36	155.69	516.85	267.69	161.75	187.11	664.17	398.22	441.42	238.82	272.43	192.78	265.13	352.69	168.11
LTB	NM_002341.1	NM_002341.1:330	Endogenous	mRNA	100	325.41	326.26	160.19	201.2	213.45	209.94	91.93	94.88	171.6	575.39	48.67	154.09	461.46	193.19	157.43	149.26	246.53	165.44	209.84	118.73	151.47
TRRAP	NM_003496.2	NM_003496.2:770	Endogenous	mRNA	100	327.6	295.76	271.29	242.3	305.87	216.94	248.45	293.14	258.43	410.87	207.56	387.98	334.42	269.04	246.95	232.85	301.43	285.57	287.78	275.86	185.17
PAK2	NM_002577.4	NM_002577.4:629	Endogenous	mRNA	100	327.6	361.38	369.01	273.98	380.68	440.87	351.97	389.24	332.85	347.73	292.01	404.49	368.98	315.26	518.59	292.55	363.58	398.5	333.75	232.21	327.68
PHB	NM_002634.2	NM_002634.2:1270	Endogenous	mRNA	100	329.8	233.83	67.82	200.35	411.49	496.85	239.34	266.38	303.91	126.28	230.46	542.07	251.28	239.41	419.82	949.3	200.95	215.79	173.2	253.17	162.56
CD163	NM_203416.2	NM_203416.2:1784	Endogenous	mRNA	100	330.9	986.17	2015.05	369.02	888.99	885.24	388.41	249.35	305.98	475.79	186.09	349.46	929.46	609.19	753.2	131.35	415.37	192.06	374.39	153.65	371.62
HIF1A	NM_181054.2	NM_181054.2:930	Endogenous	mRNA	100	334.2	1240.34	1558.14	501.73	475.3	360.39	323.81	368.56	334.92	652.76	302.03	324.69	362.44	389.93	367.34	208.97	414.34	331.6	386.38	228.72	417.28
NRAS	NM_002524.4	NM_002524.4:2168	Endogenous	mRNA	100	335.3	306.85	468.96	341.62	1023.22	934.22	207.04	212.86	264.63	268.58	438.02	280.66	171.88	213.33	1487.87	322.41	594.57	264.71	227.83	417.29	295.68
LAMB1	NM_002291.2	NM_002291.2:5604	Endogenous	mRNA	100	353.99	749.56	723.29	142.98	759.17	269.42	212.84	215.3	115.78	570.06	144.57	121.07	585.7	436.15	395.12	137.32	190.59	175.51	241.82	94.28	141.23
CYFIP1	NM_014608.2	NM_014608.2:2423	Endogenous	mRNA	100	355.09	429.77	537.67	292.82	235.45	279.92	159.84	178.81	270.83	300.59	177.5	258.65	495.09	370.96	216.08	292.55	326.29	302.11	277.12	504.59	255.15
STAT1	NM_007315.3	NM_007315.3:239	Endogenous	mRNA	100	356.19	432.55	696.97	996.6	1139.85	1882.44	362.74	408.7	347.33	660.77	224.73	434.76	1268.55	274.96	333.38	292.55	875.29	950.93	1198.43	424.27	2611.19
THBS2	NM_003247.3	NM_003247.3:872	Endogenous	mRNA	100	356.19	2208.03	2289.01	190.07	765.77	146.96	382.61	253	219.15	803.95	181.79	170.6	909.84	283.26	327.21	155.23	165.73	290.6	494.96	141.42	146.77
CHMP2A	NM_198426.1	NM_198426.1:382	Endogenous	mRNA	100	357.29	385.41	345.81	309.94	279.46	269.42	477.85	530.33	310.11	324.6	552.53	277.91	269.96	470.52	438.34	322.41	427.8	604.22	416.35	459.19	499.62
MAP2K1	NM_002755.3	NM_002755.3:1060	Endogenous	mRNA	100	358.39	346.59	276.64	278.26	261.86	293.91	374.33	405.05	328.72	315.71	250.5	371.47	355.9	316.45	283.99	441.81	222.71	267.58	307.1	438.24	240.64
JUP	NM_001352773.1	NM_001352773.1:849	Endogenous	mRNA	100	363.88	309.62	205.7	136.99	305.87	402.38	274.95	255.44	308.04	326.38	304.89	376.97	292.38	290.37	299.43	322.41	244.46	271.9	219.17	235.71	171.95
WWTR1	NM_001168278.1	NM_001168278.1:1050	Endogenous	mRNA	100	377.07	609.08	445.31	358.74	426.89	318.41	245.14	272.47	229.48	509.58	146.01	544.82	327.88	177.78	280.91	334.35	248.6	233.06	243.15	153.65	164.69
BHLHE40	NM_003670.3	NM_003670.3:1007	Endogenous	mRNA	100	378.17	896.52	481.45	416.96	283.86	335.9	208.7	249.35	663.64	510.47	456.62	533.81	666.03	519.11	416.73	298.52	218.56	691.98	586.23	359.67	230.83
IFNGR2	NM_005534.3	NM_005534.3:1963	Endogenous	mRNA	100	390.27	685.79	746.49	188.36	1076.04	927.22	244.31	204.35	210.88	417.09	147.44	396.23	410.08	239.41	496.99	382.11	252.75	231.62	274.46	242.69	285.87
VEGFA	NM_001171623.1	NM_001171623.1:2212	Endogenous	mRNA	100	391.37	454.73	265.94	409.26	332.27	293.91	348.66	395.32	349.39	378.85	412.25	616.36	363.38	516.74	382.77	525.4	217.53	421.52	385.04	274.12	198.83
EGFR	NM_005228.3	NM_005228.3:2760	Endogenous	mRNA	100	392.47	334.58	132.52	250.86	316.87	640.31	503.52	447.62	421.75	230.34	422.27	476.03	216.72	594.97	518.59	752.28	152.27	269.02	290.45	289.83	258.13
AKT2	NM_001626.4	NM_001626.4:1584	Endogenous	mRNA	100	393.56	296.68	313.23	368.16	297.07	346.4	627.75	578.99	440.36	377.96	460.92	528.31	309.2	527.41	314.86	477.64	336.65	489.85	467.65	371.89	442.45
MYD88	NM_002468.3	NM_002468.3:2145	Endogenous	mRNA	100	397.96	341.05	430.58	227.75	1166.26	1585.03	390.89	385.59	312.18	241.9	353.56	299.93	353.1	342.52	1003.23	567.19	311.79	345.27	376.38	108.25	388.26
ITGB5	NM_002213.3	NM_002213.3:2560	Endogenous	mRNA	100	406.76	573.96	687.6	433.23	530.32	563.33	399.18	504.79	382.47	490.91	347.84	525.56	450.25	466.97	345.73	376.14	250.67	302.83	355.07	380.62	510.29
CD276	NM_001024736.1	NM_001024736.1:2119	Endogenous	mRNA	100	410.05	446.41	647.88	255.14	979.21	633.31	374.33	576.56	268.76	213.44	314.91	506.3	266.23	259.56	546.38	674.66	270.35	335.2	352.4	275.86	321.28
BMPR2	NM_001204.7	NM_001204.7:1683	Endogenous	mRNA	100	412.25	419.61	458.7	213.19	468.7	461.86	207.04	198.27	144.72	474.01	134.55	231.14	355.9	308.15	339.56	334.35	214.42	233.78	209.84	284.59	195.84
KAT2B	NM_003884.4	NM_003884.4:1180	Endogenous	mRNA	100	413.35	271.73	294.94	256.86	363.08	465.36	443.07	548.58	303.91	426.88	296.31	566.83	283.98	427.85	583.42	698.54	289	460.36	437.67	176.34	370.77
FGFR3	NM_000142.4	NM_000142.4:1532	Endogenous	mRNA	100	413.35	393.73	124.04	336.48	288.26	342.9	270.81	327.2	285.3	836.85	336.39	575.09	390.47	420.74	163.6	513.46	219.6	194.93	262.47	293.32	197.97
CCL2	NM_002982.3	NM_002982.3:303	Endogenous	mRNA	100	417.75	1930.75	924.08	228.6	1232.27	528.34	114.29	183.67	469.3	1035.17	143.14	1037.36	337.22	498.97	929.15	214.94	93.23	246.72	275.79	108.25	148.05
PRKACA	NM_002730.3	NM_002730.3:266	Endogenous	mRNA	100	427.64	378.94	375.26	244.87	409.29	493.35	584.69	711.57	401.08	301.48	438.02	586.09	378.32	432.59	296.34	758.25	301.43	420.08	437.67	323.01	508.58
SKIL	NM_005414.5	NM_005414.5:812	Endogenous	mRNA	100	428.74	542.53	630.93	401.55	761.37	479.36	347	333.28	297.71	521.14	357.86	445.76	517.51	408.89	784.07	459.73	278.64	379.8	370.39	272.37	284.59
RBX1	NM_014248.3	NM_014248.3:183	Endogenous	mRNA	100	433.14	493.55	592.11	322.78	596.33	594.82	368.53	394.1	308.04	380.63	343.54	253.15	348.43	296.3	555.64	322.41	390.51	422.95	381.71	329.99	545.7
JAK1	NM_002227.1	NM_002227.1:285	Endogenous	mRNA	100	435.34	477.84	504.21	284.25	374.08	346.4	406.63	368.56	363.86	603.85	312.05	387.98	496.96	372.15	453.77	268.67	347.01	427.99	384.38	378.88	382.72
TNS1	NM_022648.5	NM_022648.5:4583	Endogenous	mRNA	100	435.34	485.23	426.12	256.86	356.48	584.33	296.48	287.06	262.56	535.37	170.34	209.12	440.91	520.3	311.77	286.58	200.95	192.78	187.86	246.18	162.99
MDM2	NM_006878.3	NM_006878.3:919	Endogenous	mRNA	100	438.64	713.52	602.82	309.94	908.8	902.73	508.49	714.01	386.61	483.79	352.13	313.68	366.18	429.04	1395.27	507.49	632.9	603.5	716.79	329.99	805.54
ITGAV	NM_001144999.2	NM_001144999.2:2701	Endogenous	mRNA	100	440.84	827.2	842.43	420.39	682.15	524.84	320.5	283.41	241.89	765.71	146.01	343.95	530.59	280.89	552.55	232.85	304.54	322.25	385.04	324.75	360.53
PARP1	NM_001618.3	NM_001618.3:1511	Endogenous	mRNA	100	443.03	396.5	329.74	470.05	695.35	321.9	468.74	394.1	442.43	363.73	501	467.77	429.7	462.22	413.64	513.46	631.86	645.94	506.29	508.08	427.52
ATOX1	NM_004045.3	NM_004045.3:143	Endogenous	mRNA	100	444.13	382.64	470.74	291.1	400.49	444.37	790.9	669	430.02	271.24	565.41	509.05	422.23	498.97	629.72	394.05	921.9	2006.16	1493.54	738.55	830.72
CHUK	NM_001278.4	NM_001278.4:3263	Endogenous	mRNA	100	445.23	357.68	249.87	382.72	1384.1	1403.08	347.83	323.55	361.8	233.89	317.78	390.73	319.47	309.33	1546.52	674.66	271.39	288.44	223.83	577.92	181.33
GPT	NM_005309.2	NM_005309.2:431	Endogenous	mRNA	100	454.03	178.38	38.37	339.05	107.82	328.9	1425.27	804.02	1298.34	187.65	466.64	707.17	683.78	2019.57	546.38	925.42	481.67	1058.82	783.41	743.79	631.89
LAMA2	NM_000426.3	NM_000426.3:1964	Endogenous	mRNA	100	457.33	677.47	360.08	78.77	915.4	496.85	156.52	208	217.08	607.41	68.71	112.82	441.84	337.78	333.38	113.44	163.66	100.7	129.24	61.11	119.89
STAG2	NM_001042749.2	NM_001042749.2:1772	Endogenous	mRNA	100	461.72	477.84	459.59	428.09	673.35	605.32	394.21	419.65	411.42	594.96	425.13	498.04	541.79	420.74	586.51	567.19	466.13	581.92	512.95	649.5	345.6
ATF4	NM_001675.4	NM_001675.4:1584	Endogenous	mRNA	100	470.52	352.14	456.02	508.57	772.37	601.82	415.74	379.51	452.76	339.72	399.37	440.26	340.96	388.74	780.98	417.93	357.37	403.53	327.09	305.55	288.85
CCND1	NM_053056.2	NM_053056.2:857	Endogenous	mRNA	100	476.02	449.18	253.44	337.34	281.66	395.38	555.7	900.11	345.26	341.5	1243.91	941.05	851.93	431.41	250.04	489.58	398.8	627.96	619.53	792.67	676.69
GSR	NM_000637.2	NM_000637.2:1525	Endogenous	mRNA	100	480.41	390.96	225.78	274.84	596.33	608.82	278.26	468.3	562.34	329.05	377.9	360.46	403.54	417.19	413.64	525.4	329.4	398.5	312.43	452.21	451.84
TXNRD2	NM_006440.3	NM_006440.3:495	Endogenous	mRNA	100	488.11	311.47	145.91	344.19	343.28	307.91	606.22	655.62	601.62	254.35	353.56	429.25	400.74	392.3	290.17	555.25	326.29	397.06	375.05	639.03	371.2
BCAP31	NM_001139441.1	NM_001139441.1:752	Endogenous	mRNA	100	496.9	532.37	489.04	390.42	550.12	461.86	510.15	566.83	401.08	358.4	515.31	533.81	544.6	482.37	571.07	608.99	720.95	1394.74	927.97	715.85	535.04
PDGFRB	NM_002609.3	NM_002609.3:460	Endogenous	mRNA	100	499.1	803.17	579.62	276.55	660.14	185.44	414.08	409.91	293.57	866.2	164.61	335.7	992.04	527.41	250.04	179.11	216.49	329.44	343.08	398.08	147.63
NME1	NM_000269.2	NM_000269.2:462	Endogenous	mRNA	100	516.69	427	262.81	499.16	530.32	262.42	492.76	361.26	334.92	181.42	505.29	247.65	415.69	315.26	666.77	394.05	844.21	635.87	401.03	462.68	478.29
LAMTOR2	NM_001145264.2	NM_001145264.2:102	Endogenous	mRNA	100	518.89	474.14	440.4	444.36	796.57	706.79	907.67	767.53	500.31	264.13	543.94	803.47	304.53	672	1071.15	979.16	771.7	1560.9	907.32	749.02	473.6
SLPI	NM_003064.3	NM_003064.3:65	Endogenous	mRNA	100	522.19	414.99	87.01	306.51	235.45	626.31	1121.34	193.4	614.02	131.62	134.55	145.84	582.9	373.34	367.34	603.02	118.09	161.84	172.54	949.81	446.29
KEAP1	NM_012289.4	NM_012289.4:1444	Endogenous	mRNA	100	532.08	400.2	255.23	308.23	506.11	482.86	588.83	495.06	500.31	325.49	438.02	641.13	528.72	528.6	524.77	728.4	414.34	552.43	430.34	635.54	296.11
SPINT2	NM_001166103.1	NM_001166103.1:625	Endogenous	mRNA	100	536.48	835.52	345.36	58.22	393.89	552.84	77.02	98.53	136.45	608.3	50.1	310.93	579.16	180.15	138.91	244.79	160.56	242.41	337.75	59.36	235.52
CCS	NM_005125.1	NM_005125.1:34	Endogenous	mRNA	100	543.07	381.71	243.63	309.08	283.86	335.9	817.4	542.5	434.16	385.97	416.55	481.53	478.27	658.97	549.46	531.37	428.84	664.64	625.53	768.23	366.5
PSMB7	NM_002799.4	NM_002799.4:20	Endogenous	mRNA	100	545.27	383.56	299.4	380.15	358.68	374.39	688.21	594.8	415.55	293.48	488.12	341.2	480.14	466.97	450.68	441.81	519.99	654.57	480.31	586.65	549.12
TGM2	NM_004613.2	NM_004613.2:590	Endogenous	mRNA	100	551.87	852.16	290.48	412.68	303.67	559.83	418.22	561.96	1143.28	332.61	250.5	588.85	918.25	463.41	348.82	465.7	128.44	287	335.08	319.51	492.37
CD53	NM_000560.4	NM_000560.4:209	Endogenous	mRNA	100	551.87	1076.75	1362.7	437.51	532.52	402.38	245.14	231.11	361.8	1048.51	161.75	855.75	921.05	407.71	311.77	364.2	469.24	361.09	530.93	190.31	331.52
NDUFB1	NM_004545.4	NM_004545.4:139	Endogenous	mRNA	100	558.47	377.09	454.68	321.93	453.3	531.84	458.8	709.14	272.9	308.6	699.97	258.65	415.69	545.19	1021.76	441.81	649.47	630.84	640.85	558.71	760.32
BCL2L1	NM_001191.3	NM_001191.3:1421	Endogenous	mRNA	100	562.86	637.73	431.92	637	1076.04	885.24	404.97	502.36	407.28	502.47	259.09	935.55	680.98	417.19	796.41	597.05	586.29	322.97	358.4	487.13	416
IL7R	NM_002185.3	NM_002185.3:1355	Endogenous	mRNA	100	585.95	331.8	662.16	282.54	246.45	293.91	106.01	51.09	192.27	735.47	38.65	184.36	535.26	388.74	259.3	101.5	215.46	274.06	424.35	78.57	374.18
PIK3R1	NM_001242466.1	NM_001242466.1:889	Endogenous	mRNA	100	591.45	429.77	351.16	305.66	415.89	500.35	810.77	504.79	246.02	341.5	314.91	412.74	527.78	530.97	487.73	626.9	372.9	480.5	488.97	237.45	399.78
SF3B1	NM_001005526.1	NM_001005526.1:74	Endogenous	mRNA	100	593.64	763.43	691.17	759.44	765.77	584.33	667.5	821.05	686.38	1040.51	628.4	897.03	807.09	757.34	722.33	644.81	677.44	810.66	761.43	710.61	667.3
EHHADH	NM_001166415.1	NM_001166415.1:2022	Endogenous	mRNA	100	602.44	188.55	97.27	196.92	116.63	248.43	768.54	1470.58	384.54	118.28	877.46	407.24	533.39	869.93	642.07	471.67	646.37	991.21	852.69	326.5	1019.3
AKT1	NM_005163.2	NM_005163.2:2207	Endogenous	mRNA	100	662.9	613.7	573.81	309.08	957.21	1032.19	439.76	676.3	436.22	450.89	486.68	676.9	411.95	572.45	1064.97	1062.74	441.27	384.83	451.66	333.48	588.37
FSTL1	NM_007085.4	NM_007085.4:701	Endogenous	mRNA	100	668.4	2329.1	1414.46	277.4	1342.29	500.35	456.32	390.45	297.71	920.45	251.93	434.76	1034.08	470.52	756.28	262.7	313.86	383.39	476.31	237.45	258.13
TYROBP	NM_003332.3	NM_003332.3:188	Endogenous	mRNA	100	669.5	1317.05	2299.28	622.45	1476.52	934.22	545.76	321.12	456.9	938.24	334.95	773.2	1466.58	579.56	821.11	758.25	517.92	301.39	510.95	359.67	251.73
MYC	NM_002467.3	NM_002467.3:1615	Endogenous	mRNA	100	676.1	846.61	746.94	900.71	598.53	465.36	517.6	497.49	341.12	734.58	555.39	850.25	752.91	707.56	1222.4	256.73	1380.78	645.94	588.89	244.44	376.74
CCL5	NM_002985.2	NM_002985.2:277	Endogenous	mRNA	100	678.29	482.46	588.99	270.55	1353.3	1032.19	113.46	124.07	134.38	740.81	110.22	170.6	919.18	188.45	503.16	256.73	382.23	235.21	307.1	83.81	297.39
COL6A2	NM_001849.3	NM_001849.3:1660	Endogenous	mRNA	100	699.18	1872.52	1157.89	580.49	743.76	283.42	737.07	650.75	676.04	1450.49	369.31	489.79	3008.83	896	308.69	405.99	389.48	483.38	607.54	850.29	254.72
CDH1	NM_004360.3	NM_004360.3:379	Endogenous	mRNA	100	702.48	780.06	266.83	422.1	464.3	741.78	460.46	872.13	585.08	611.86	582.59	561.33	794.94	562.97	342.64	310.46	301.43	552.43	688.82	384.11	1036.37
GLUD2	NM_012084.3	NM_012084.3:1871	Endogenous	mRNA	100	723.37	202.41	287.35	736.32	314.67	475.86	1001.25	1563.03	250.16	267.69	854.56	580.59	248.48	258.37	969.28	698.54	954.01	922.88	852.03	188.57	1502.71
TAPBP	NM_003190.4	NM_003190.4:1082	Endogenous	mRNA	100	728.86	750.49	607.28	425.52	968.21	860.74	699.8	538.85	715.33	461.56	386.49	484.28	943.47	395.85	527.86	543.31	703.34	1011.35	820.72	817.12	514.56
MAPK1	NM_138957.2	NM_138957.2:644	Endogenous	mRNA	100	740.96	783.76	679.12	738.89	884.59	745.28	665.02	814.96	653.3	732.8	585.45	853	840.72	666.08	719.24	680.63	801.74	722.91	670.16	724.58	627.2
CDKN1A	NM_000389.2	NM_000389.2:1975	Endogenous	mRNA	100	753.05	1117.41	622	269.7	825.18	1305.11	324.64	514.52	305.98	377.96	287.72	687.9	481.08	666.08	1398.35	662.72	192.67	511.43	486.3	331.74	518.82
CTNNA1	NM_001903.2	NM_001903.2:1766	Endogenous	mRNA	100	761.84	1135.9	938.36	613.89	1065.03	808.26	855.5	926.87	791.82	922.23	843.11	1064.88	833.24	792.89	916.8	794.07	1602.45	1336.48	1078.52	890.45	1045.33
PDGFRA	NM_006206.3	NM_006206.3:1925	Endogenous	mRNA	100	780.53	590.59	579.17	273.98	787.77	857.24	153.21	335.72	217.08	985.37	83.02	88.05	1333	762.08	327.21	179.11	284.86	117.97	181.2	164.12	150.61
IDH1	NM_005896.3	NM_005896.3:418	Endogenous	mRNA	100	782.73	551.78	418.09	495.73	435.7	447.87	1894.02	1724.8	671.91	373.52	1659.02	671.39	465.2	1121.19	1228.58	811.98	1108.35	2191.02	1616.12	1070.28	1247.99
PGK1	NM_000291.3	NM_000291.3:964	Endogenous	mRNA	100	799.22	885.43	871.88	629.3	514.91	409.38	1015.33	777.26	870.38	623.42	621.24	396.23	1246.13	906.67	388.95	429.87	838	961	911.98	1541.7	781.22
TGFB1	NM_000660.4	NM_000660.4:1473	Endogenous	mRNA	100	802.52	967.69	834.4	431.52	1342.29	773.27	396.69	512.09	343.19	1066.3	193.24	242.14	1619.78	625.78	401.29	376.14	505.49	371.16	469.65	303.8	205.23
ERBB3	NM_001982.3	NM_001982.3:549	Endogenous	mRNA	100	808.02	744.94	211.95	903.28	1258.68	1137.16	1119.68	808.88	1579.5	665.22	1037.78	1023.6	694.99	900.75	490.81	1265.74	661.9	1473.87	1072.53	1803.59	920.32
PDLIM5	NM_001256428.2	NM_001256428.2:728	Endogenous	mRNA	100	825.61	893.75	443.08	579.64	486.31	626.31	689.03	812.53	680.18	576.28	478.1	726.43	698.73	917.34	642.07	626.9	398.8	475.46	551.59	689.66	708.69
CCL21	NM_002989.2	NM_002989.2:155	Endogenous	mRNA	100	826.71	639.58	958.89	458.06	347.68	346.4	307.25	714.01	452.76	1422.92	101.63	1697.75	1388.12	219.26	212.99	991.1	881.5	612.13	874.01	120.47	977.91
MYL9	NM_181526.2	NM_181526.2:364	Endogenous	mRNA	100	832.2	1605.42	3061.39	374.15	1392.9	801.26	396.69	341.8	314.25	1730.63	230.46	459.52	688.45	521.48	913.72	459.73	351.15	487.69	454.99	235.71	217.6
VWF	NM_000552.3	NM_000552.3:279	Endogenous	mRNA	100	872.88	1878.07	1141.38	213.19	1076.04	972.71	351.14	271.25	560.27	1211.26	110.22	1246.48	780	803.56	404.38	537.34	374.97	433.02	493.63	246.18	294.83
NDUFA2	NM_002488.4	NM_002488.4:412	Endogenous	mRNA	100	881.67	654.37	604.6	535.12	1401.71	1455.57	1050.11	908.62	556.13	462.45	1325.5	775.96	629.6	868.74	1389.09	1152.3	1178.79	1615.57	1126.49	974.25	788.48
COL6A1	NM_001848.2	NM_001848.2:2302	Endogenous	mRNA	100	914.65	2012.09	1596.06	369.02	1872.61	692.79	661.7	457.35	450.7	1355.33	260.52	335.7	1376.91	832	534.03	232.85	474.42	440.22	602.21	775.21	280.32
B4GALT1	NM_001497.3	NM_001497.3:587	Endogenous	mRNA	100	937.74	885.43	648.78	793.68	803.18	1130.16	1030.24	829.56	909.66	578.06	669.91	1053.87	1147.11	917.34	682.2	1009.01	435.05	591.99	586.23	632.04	856.74
STAT3	NM_003150.3	NM_003150.3:2936	Endogenous	mRNA	100	941.04	893.75	1056.6	613.89	1168.46	1242.13	640.17	923.22	477.57	612.74	538.22	1108.9	519.38	785.78	1639.13	823.92	772.74	628.68	668.16	237.45	738.98
FOS	NM_005252.3	NM_005252.3:301	Endogenous	mRNA	100	942.14	940.88	2728.97	783.41	550.12	829.25	243.48	510.87	212.94	527.37	370.74	192.61	1243.33	1390.23	938.41	268.67	313.86	444.53	594.22	144.92	437.33
MCL1	NM_021960.5	NM_021960.5:644	Endogenous	mRNA	100	947.63	1302.26	893.3	1630.18	1089.24	997.2	718.85	1035.13	736	960.47	750.07	1477.62	1167.66	1416.3	1435.4	1188.12	554.18	950.93	912.65	808.39	694.61
JUN	NM_002228.4	NM_002228.4:1542	Endogenous	mRNA	100	956.43	1073.05	1473.8	667.83	756.97	1035.69	464.6	795.5	636.76	690.12	647	1378.56	655.76	981.34	1185.36	985.13	747.88	862.45	860.02	558.71	432.21
VCP	NM_007126.5	NM_007126.5:2112	Endogenous	mRNA	100	977.31	1009.28	779.51	674.67	924.2	755.77	1379.72	1010.8	1010.97	691.89	941.88	1051.12	1009.79	974.23	842.72	889.6	878.39	1192.62	923.97	1407.26	1056.42
FGFR2	NM_000141.4	NM_000141.4:2704	Endogenous	mRNA	100	991.61	1014.82	443.52	994.03	730.56	1042.69	519.26	565.61	277.03	1326.87	397.94	434.76	1242.39	482.37	592.68	698.54	311.79	202.85	303.11	583.16	673.7
COL4A2	NM_001846.2	NM_001846.2:1150	Endogenous	mRNA	100	1000.4	2888.27	1203.85	514.57	1747.18	535.34	680.75	388.02	682.25	1263.73	460.92	432	2891.13	818.97	774.81	316.43	456.81	948.05	983.26	827.59	421.97
LDHA	NM_001135239.1	NM_001135239.1:1053	Endogenous	mRNA	100	1010.3	762.5	1245.35	778.27	664.55	1347.1	966.47	1296.64	926.2	506.92	1059.26	456.77	783.73	1347.56	1262.53	555.25	1194.33	702.05	734.78	815.37	1329.49
CYP4A11/22	NM_001010969.3	NM_001010969.3:285	Endogenous	mRNA	100	1022.39	381.71	187.4	844.2	149.63	629.81	2606.24	3180.79	874.52	314.82	2247.34	536.57	910.78	3185.79	700.72	1110.51	827.64	1304.83	1983.84	1517.25	2008.31
CXCR4	NM_001008540.1	NM_001008540.1:1060	Endogenous	mRNA	100	1023.49	1343.85	2155.15	583.06	860.39	636.81	303.94	374.64	312.18	2202.86	240.48	1004.34	1048.09	737.19	561.81	364.2	694.01	736.57	1298.36	155.39	652.8
CTNNB1	NM_001098209.1	NM_001098209.1:1938	Endogenous	mRNA	100	1044.37	1261.6	1167.71	708.92	1051.83	717.29	1291.94	1331.92	736	988.93	1099.34	781.46	1139.64	1079.71	997.06	883.63	1124.92	1602.62	1321.01	761.25	1257.81
ALDOA	NM_000034.3	NM_000034.3:2049	Endogenous	mRNA	100	1081.75	1915.04	2245.29	1412.71	1700.97	1759.98	804.15	761.44	1627.05	1140.11	1069.28	1414.33	1473.12	1050.08	873.59	1044.83	960.23	1088.32	996.58	1574.87	879.78
IDH2	NM_002168.2	NM_002168.2:642	Endogenous	mRNA	100	1124.63	784.69	244.07	752.59	371.88	517.85	1388.83	1024.18	785.62	354.84	525.33	987.83	741.7	805.93	429.08	710.49	813.14	1263.83	1117.16	560.46	753.92
GABARAP	NM_007278.1	NM_007278.1:233	Endogenous	mRNA	100	1149.91	1191.35	1409.1	708.92	1296.08	1319.11	1158.6	998.64	698.79	1007.61	857.42	858.5	1157.39	1027.56	1015.58	967.22	776.88	1001.28	916.64	1229.17	922.88
SORD	NM_003104.5	NM_003104.5:1090	Endogenous	mRNA	100	1155.41	539.76	118.24	294.53	349.88	542.34	1797.95	1704.13	657.44	214.33	1159.46	974.07	427.83	864	1534.18	1582.17	1522.69	2107.58	1664.75	654.74	934.82
EPAS1	NM_001430.5	NM_001430.5:884	Endogenous	mRNA	100	1203.78	1074.9	1093.19	890.43	1148.65	1294.61	944.11	1228.53	905.53	1162.35	478.1	930.05	1389.05	1480.3	1191.53	961.24	692.98	763.91	673.49	932.35	818.34
CCL19	NM_006274.2	NM_006274.2:133	Endogenous	mRNA	100	1320.31	694.11	1449.71	740.6	624.94	801.26	259.22	862.4	872.45	2314.91	90.18	440.26	2756.61	568.89	425.99	370.17	2026.11	417.2	710.13	176.34	441.6
SOD1	NM_000454.4	NM_000454.4:164	Endogenous	mRNA	100	1333.5	858.63	502.87	620.73	598.53	769.77	2000.02	2050.79	566.47	463.34	1510.15	891.52	567.02	1387.86	1703.96	1349.33	2971.83	1634.27	1548.83	1049.33	1542.39
SREBF1	NM_001005291.1	NM_001005291.1:1392	Endogenous	mRNA	100	1381.87	807.79	229.79	547.96	345.48	766.27	1079.93	2497.2	849.71	402.86	926.13	668.64	1136.83	1256.3	1040.28	2495.65	1070.02	658.17	546.92	1176.79	827.3
CD14	NM_001174105.1	NM_001174105.1:1020	Endogenous	mRNA	100	1393.97	1025.91	1146.29	654.13	913.2	1574.53	1817	1653.04	936.54	411.76	1203.83	767.7	1328.33	859.26	1750.26	1026.92	661.9	685.5	723.46	1257.1	1019.73
TXN	NM_003329.2	NM_003329.2:55	Endogenous	mRNA	100	1411.55	1106.32	931.67	1110.47	1181.66	1203.64	2645.16	2264.87	1631.19	639.42	3103.33	1243.73	1593.62	1304.9	1308.83	2035.93	2557.49	3624.6	2535.43	2346.59	2036.47
PRDX2	NM_005809.6	NM_005809.6:200	Endogenous	mRNA	100	1414.85	1331.84	489.48	708.07	668.95	780.27	1670.41	1594.65	1118.47	650.99	1797.87	2223.31	819.23	1284.75	1194.62	2232.95	1113.53	1511.99	1437.59	1063.3	1154.98
PRDX1	NM_002574.3	NM_002574.3:765	Endogenous	mRNA	100	1491.81	1063.81	1295.77	1642.16	1221.27	937.72	1995.05	1618.98	1215.64	690.12	2588.02	954.81	1380.64	1629.64	1756.43	1391.12	2579.25	3167.84	2001.16	1485.83	1786.87
COX5B	NM_001862.2	NM_001862.2:240	Endogenous	mRNA	100	1551.17	1081.37	1067.31	1010.3	1249.87	1599.02	1868.34	1800.22	971.68	756.82	1494.41	800.72	1141.51	1687.71	2043.51	1134.39	1884.2	2220.51	1666.08	1347.89	2304.84
ITGB1	NM_002211.3	NM_002211.3:534	Endogenous	mRNA	100	1562.16	2720.06	3106.01	1809.12	3203.9	2407.28	1507.26	1740.62	1242.52	2151.28	981.96	954.81	1522.63	1636.75	3778.34	1200.06	1334.16	1522.78	1498.21	1656.93	1899.94
HLA-E	NM_005516.5	NM_005516.5:1287	Endogenous	mRNA	100	1718.27	1908.57	2486.68	1018.86	2986.05	3159.56	1171.03	785.77	1350.02	2291.79	800.17	1356.55	2892.06	1338.08	1657.65	1062.74	1882.12	1847.19	2124.4	1063.3	1771.51
PRDX6	NM_004905.3	NM_004905.3:619	Endogenous	mRNA	100	1831.5	1045.32	640.3	1174.69	1276.28	1410.08	2770.22	2448.54	1244.58	608.3	1875.17	1073.13	1531.97	3287.72	2938.71	1528.44	1911.13	2556.43	2061.78	2119.61	1652.04
THBS1	NM_003246.2	NM_003246.2:3816	Endogenous	mRNA	100	1944.74	3727.49	5674.79	3305.73	1214.67	1021.7	747.83	1700.48	339.06	2791.59	765.81	1964.65	2590.34	1617.79	1682.35	985.13	1161.18	1116.37	1370.97	274.12	1254.82
TPI1	NM_000365.5	NM_000365.5:153	Endogenous	mRNA	100	1945.84	1990.83	1706.72	1182.39	1234.47	1623.52	2507.69	2019.16	1819.32	1066.3	2099.9	1395.07	2149.43	1940.16	1824.34	2179.22	2313.03	1717.71	1590.14	2173.74	1576.52
IL6ST	NM_002184.2	NM_002184.2:2505	Endogenous	mRNA	100	1985.41	1854.96	1953.92	1106.19	2882.63	2662.71	1991.74	2595.72	845.57	2370.05	1481.53	2487.46	1461.91	1794.38	3454.21	1862.79	2057.18	1948.61	2191.68	680.93	2338.55
IGFBP3	NM_000598.4	NM_000598.4:634	Endogenous	mRNA	100	2046.97	1181.19	2215.39	1211.5	607.33	1553.54	1435.21	1937.67	461.03	3310.07	508.16	784.21	2602.48	1752.9	1179.19	364.2	1165.32	604.94	726.79	261.9	1227.94
GPX1	NM_000581.2	NM_000581.2:588	Endogenous	mRNA	100	2365.78	2722.83	3829.75	1905.01	3833.24	2715.19	2347.02	2054.44	2464.36	1219.26	1905.23	2718.6	1934.58	2462.83	2633.1	4036.03	1948.42	1447.25	1346.99	2128.34	1559.88
SQSTM1	NM_003900.5	NM_003900.5:459	Endogenous	mRNA	100	2438.34	2110.98	1039.65	4705.6	4880.67	2372.29	2637.71	2993.47	5921.07	1564.32	2744.04	4801.57	2489.45	3456.02	4087.02	4985.34	7047.87	5525.74	2822.54	6809.31	1818.87
HLA-A	NM_002116.5	NM_002116.5:1000	Endogenous	mRNA	100	2631.82	3648	5060.82	2281.74	5454.99	6882.45	3324.26	3082.27	2712.45	3925.48	1909.52	2193.04	4618.33	1495.71	2312.07	2543.42	4647.82	5668.88	6576.39	2584.04	6798.9
GLUL	NM_002065.6	NM_002065.6:1485	Endogenous	mRNA	100	2663.71	3125.8	3960.48	1930.7	16039.3	2540.24	7569.44	5735.16	3063.91	4235.85	3164.88	28460	5558.07	3547.28	2555.93	3821.1	57668.4	43168	32708.1	2842.45	14555.6
DCN	NM_001920.3	NM_001920.3:458	Endogenous	mRNA	100	3037.48	4456.72	3823.05	791.97	2427.13	2144.86	1486.56	1768.59	831.1	5945.14	528.2	1062.12	6469.78	2222.23	1623.7	997.07	1725.71	646.66	1050.54	525.54	1103.78
HLA-DRB1	NM_002124.3	NM_002124.3:1016	Endogenous	mRNA	100	3212.28	4261.7	4673.07	1732.92	1738.38	1616.52	732.93	341.8	326.65	796.84	177.5	387.98	7492.65	702.82	3420.26	244.79	281.75	404.25	604.21	143.17	906.66
GLUD1	NM_005271.2	NM_005271.2:2680	Endogenous	mRNA	100	3445.34	1301.34	520.72	2384.48	2400.73	3159.56	3772.3	4734.09	1453.39	642.98	2519.31	3326.71	1829.02	1614.23	3096.14	5755.53	1928.74	2362.93	2141.72	1597.57	2659.83
HSD11B1	NM_181755.2	NM_181755.2:590	Endogenous	mRNA	100	3677.3	1097.08	185.17	1426.41	1139.85	2004.9	5378.11	4111.31	2263.82	618.97	1153.73	1389.57	2822.94	4423.13	1747.17	2609.09	805.88	4214.44	2396.86	3863.84	2425.59
HLA-C	NM_002117.4	NM_002117.4:898	Endogenous	mRNA	100	3708.08	3842.09	4273.27	2509.48	7510.24	10804.8	3108.94	2171.21	2925.39	2589.71	1189.52	1584.93	8792.02	2187.86	3210.35	1779.2	4988.61	6102.63	5556.49	4979.52	5955.81
SDC1	NM_001006946.1	NM_001006946.1:980	Endogenous	mRNA	100	3922.45	2500.09	493.94	1744.91	1298.28	3712.39	5563.62	5896.93	4980.4	1038.73	3866.28	4262.25	5301.18	5999.44	2734.97	6071.96	1835.51	3523.18	2593.38	6222.66	3333.53
ARG1	NM_000045.3	NM_000045.3:744	Endogenous	mRNA	100	4317.12	1748.67	194.54	1470.07	1489.73	4415.68	2882.02	3724.51	6429.66	766.6	3320.91	1450.1	1480.59	7351.74	4988.39	3498.69	1711.21	1917.68	1981.84	1894.38	3622.81
HSPB1	NM_001540.3	NM_001540.3:681	Endogenous	mRNA	100	4364.39	5009.42	3438.87	3358.82	6260.37	3593.43	5172.73	2846.29	3343.01	3162.44	5523.87	5750.88	4886.43	3392.02	4275.32	4250.97	7284.04	5230.1	4625.85	13337.5	2378.65
XBP1	NM_005080.2	NM_005080.2:440	Endogenous	mRNA	100	4938.24	3753.37	1683.07	4123.39	2402.93	2806.16	5222.42	4663.54	5358.74	2705.33	4969.91	7500.91	3466.55	4681.5	4111.72	8251.18	2919	4161.93	3166.95	6556.14	2064.63
ADH1A	NM_000667.3	NM_000667.3:1004	Endogenous	mRNA	100	5725.37	2052.75	276.64	1660.14	763.57	1235.13	10540.9	14321.5	2741.39	668.77	6439.99	2198.54	3303.08	3381.35	3534.47	5236.1	4721.37	6295.4	5731.69	3453.54	6733.19
HLA-B	NM_005514.6	NM_005514.6:1247	Endogenous	mRNA	100	9957.84	12006.9	24061	8971.97	68162.1	86693.7	7842.73	5538.11	5323.59	7367.17	4261.36	6089.33	20976.8	3932.46	21132.8	12478.3	22042.7	22719.4	25007.2	9993.97	17920.3
P4HB	NM_000918.4	NM_000918.4:1091	Endogenous	mRNA	100	11812.4	7820.98	2604.48	7728.79	6035.92	6623.53	11549.6	10544.7	10252.3	2675.09	7668.15	14803.7	7892.45	8618.71	5615.03	15869.5	4176.51	8272.07	6218.66	10379.8	8359.63
B2M	NM_004048.2	NM_004048.2:573	Endogenous	mRNA	100	13694.5	17008	19885.4	5941.93	110125	159220	10480.4	9204.23	8937.43	10646.1	7393.32	24992.9	11757.9	6452.18	47695.3	67167.7	14053.3	11105.4	12119.5	5705.85	15670.1
