# Supplementary material for: Distinct Gene Expression Profiles in Viable Hepatocellular Carcinoma Treated With Liver-Directed Therapy
Source: Front Oncol. 2022 Jun 17;12:809860. doi: 10.3389/fonc.2022.809860 (PMC9248864; doi:10.3389/fonc.2022.809860)
Supplement: Supplementary file 4 [file Table_3.xlsx]

## Sheet: Sheet1
Supplemental Table 3. Top 25 genes expressed in viable explant HCC
Probe name	Core theme	Gene set	Acccessioin #	NS Probe ID	Class Name	Analyte type	% Samples above threshold	Average Expression Counts	P008-2C	P008-2K	P009-2J	P021-2C	P022-2Q	P022-2V	P025-2G	P025-2H	P031-2C	P033-2E	P037-2F	P069-2M	P078-2B	P084-3B	P085-2G	P086-2N	P092-2C	P094-2C	P094-2D	P097-2D	P104-3I
B2M	Avoiding Immune Destruction, Tumor-Promoting Inflammation	Antigen Presentation, Interferon Response	NM_004048.2	NM_004048.2:573	Endogenous	mRNA	100	28059.9	13694.5	17008	19885.4	5941.93	110125	159220	10480.4	9204.23	8937.43	10646.1	7393.32	24992.9	11757.9	6452.18	47695.3	67167.7	14053.3	11105.4	12119.5	5705.85	15670.1
HLA-B	Avoiding Immune Destruction, Tumor-Promoting Inflammation	Antigen Presentation, Interferon Response	NM_005514.6	NM_005514.6:1247	Endogenous	mRNA	100	19165.7	9957.84	12006.9	24061	8971.97	68162.1	86693.7	7842.73	5538.11	5323.59	7367.17	4261.36	6089.33	20976.8	3932.46	21132.8	12478.3	22042.7	22719.4	25007.2	9993.97	17920.3
GLUL	Deregulating Cellular Energetics	Glutamine Metabolism	NM_002065.6	NM_002065.6:1485	Endogenous	mRNA	100	11853.1	2663.71	3125.8	3960.48	1930.7	16039.3	2540.24	7569.44	5735.16	3063.91	4235.85	3164.88	28460	5558.07	3547.28	2555.93	3821.1	57668.4	43168	32708.1	2842.45	14555.6
P4HB	Sustaining Proliferative Signaling, Deregulating Cellular Energetics	Hedgehog, Nrf & Oxidative Stress	NM_000918.4	NM_000918.4:1091	Endogenous	mRNA	100	8358.19	11812.4	7820.98	2604.48	7728.79	6035.92	6623.53	11549.6	10544.7	10252.3	2675.09	7668.15	14803.7	7892.45	8618.71	5615.03	15869.5	4176.51	8272.07	6218.66	10379.8	8359.63
HSPB1	Sustaining Proliferative Signaling, Inducing Angiogenesis	MAPK Signaling, VEGF Signaling	NM_001540.3	NM_001540.3:681	Endogenous	mRNA	100	4832.64	4364.39	5009.42	3438.87	3358.82	6260.37	3593.43	5172.73	2846.29	3343.01	3162.44	5523.87	5750.88	4886.43	3392.02	4275.32	4250.97	7284.04	5230.1	4625.85	13337.5	2378.65
ADH1A	Deregulating Cellular Energetics	Glucose Metabolism, Lipid Metabolism	NM_000667.3	NM_000667.3:1004	Endogenous	mRNA	100	4334.04	5725.37	2052.75	276.64	1660.14	763.57	1235.13	10540.9	14321.5	2741.39	668.77	6439.99	2198.54	3303.08	3381.35	3534.47	5236.1	4721.37	6295.4	5731.69	3453.54	6733.19
HLA-C	Avoiding Immune Destruction, Tumor-Promoting Inflammation	Antigen Presentation, Interferon Response	NM_002117.4	NM_002117.4:898	Endogenous	mRNA	100	4274.77	3708.08	3842.09	4273.27	2509.48	7510.24	10804.8	3108.94	2171.21	2925.39	2589.71	1189.52	1584.93	8792.02	2187.86	3210.35	1779.2	4988.61	6102.63	5556.49	4979.52	5955.81
XBP1	Deregulating Cellular Energetics	mTOR Signaling	NM_005080.2	NM_005080.2:440	Endogenous	mRNA	100	4262.27	4938.24	3753.37	1683.07	4123.39	2402.93	2806.16	5222.42	4663.54	5358.74	2705.33	4969.91	7500.91	3466.55	4681.5	4111.72	8251.18	2919	4161.93	3166.95	6556.14	2064.63
HLA-A	Avoiding Immune Destruction, Tumor-Promoting Inflammation	Antigen Presentation, Interferon Response	NM_002116.5	NM_002116.5:1000	Endogenous	mRNA	100	3826.3	2631.82	3648	5060.82	2281.74	5454.99	6882.45	3324.26	3082.27	2712.45	3925.48	1909.52	2193.04	4618.33	1495.71	2312.07	2543.42	4647.82	5668.88	6576.39	2584.04	6798.9
SQSTM1	Dereguating Cellular Energetics, Tumor Promoting Inflammation	Autophagy, mTOR Signaling, NFkB Signaling	NM_003900.5	NM_003900.5:459	Endogenous	mRNA	100	3678.66	2438.34	2110.98	1039.65	4705.6	4880.67	2372.29	2637.71	2993.47	5921.07	1564.32	2744.04	4801.57	2489.45	3456.02	4087.02	4985.34	7047.87	5525.74	2822.54	6809.31	1818.87
SDC1	Avoiding Immune Destruction, Tumor-Promoting Inflammation	ECM Remodeling & Metastasis, Interleukin Signaling	NM_001006946.1	NM_001006946.1:980	Endogenous	mRNA	100	3661.72	3922.45	2500.09	493.94	1744.91	1298.28	3712.39	5563.62	5896.93	4980.4	1038.73	3866.28	4262.25	5301.18	5999.44	2734.97	6071.96	1835.51	3523.18	2593.38	6222.66	3333.53
ARG1	Avoiding Immune Destruction	Myeloid Immune Evasion	NM_000045.3	NM_000045.3:744	Endogenous	mRNA	100	2888.43	4317.12	1748.67	194.54	1470.07	1489.73	4415.68	2882.02	3724.51	6429.66	766.6	3320.91	1450.1	1480.59	7351.74	4988.39	3498.69	1711.21	1917.68	1981.84	1894.38	3622.81
GLUD1	Deregulating Cellular Energetics	Glucose Metabolism, Glutamine Metabolism	NM_005271.2	NM_005271.2:2680	Endogenous	mRNA	100	2506.98	3445.34	1301.34	520.72	2384.48	2400.73	3159.56	3772.3	4734.09	1453.39	642.98	2519.31	3326.71	1829.02	1614.23	3096.14	5755.53	1928.74	2362.93	2141.72	1597.57	2659.83
HSD11B1		Dendritic cell	NM_181755.2	NM_181755.2:590	Endogenous	mRNA	100	2369.29	3677.3	1097.08	185.17	1426.41	1139.85	2004.9	5378.11	4111.31	2263.82	618.97	1153.73	1389.57	2822.94	4423.13	1747.17	2609.09	805.88	4214.44	2396.86	3863.84	2425.59
GPX1	Deregulating Cellular Energetics	Nrf2 & Oxidative Stress	NM_000581.2	NM_000581.2:588	Endogenous	mRNA	100	2360.86	2365.78	2722.83	3829.75	1905.01	3833.24	2715.19	2347.02	2054.44	2464.36	1219.26	1905.23	2718.6	1934.58	2462.83	2633.1	4036.03	1948.42	1447.25	1346.99	2128.34	1559.88
DCN	Activating Invasions and Metastasis, Sustaining Proliferative Signaling	ECM Remodeling & Metastasis, TGF-b Signaling	NM_001920.3	NM_001920.3:458	Endogenous	mRNA	100	2127.04	3037.48	4456.72	3823.05	791.97	2427.13	2144.86	1486.56	1768.59	831.1	5945.14	528.2	1062.12	6469.78	2222.23	1623.7	997.07	1725.71	646.66	1050.54	525.54	1103.78
IL6ST	Tumor-Promoting Inflammation	Interleukin Signaling	NM_002184.2	NM_002184.2:2505	Endogenous	mRNA	100	2000.39	1985.41	1854.96	1953.92	1106.19	2882.63	2662.71	1991.74	2595.72	845.57	2370.05	1481.53	2487.46	1461.91	1794.38	3454.21	1862.79	2057.18	1948.61	2191.68	680.93	2338.55
ITGB1	Activating Invasion and Metastasis, Tumor-promoting inflammation, Sustaining Proliferative Signaling	Cell Adhesion and Motility, ECM Remodeling & Metastasis, EMT, Inflammation, MET Signaling, TGF-b signaling	NM_002211.3	NM_002211.3:534	Endogenous	mRNA	100	1877.94	1562.16	2720.06	3106.01	1809.12	3203.9	2407.28	1507.26	1740.62	1242.52	2151.28	981.96	954.81	1522.63	1636.75	3778.34	1200.06	1334.16	1522.78	1498.21	1656.93	1899.94
TPI1	Deregulating Cellular Energetics, Inducing Angiogenesis	Glucose Metabolism, HIF1 Signaling, mTOR Signaling	NM_000365.5	NM_000365.5:153	Endogenous	mRNA	100	1812.17	1945.84	1990.83	1706.72	1182.39	1234.47	1623.52	2507.69	2019.16	1819.32	1066.3	2099.9	1395.07	2149.43	1940.16	1824.34	2179.22	2313.03	1717.71	1590.14	2173.74	1576.52
TXN	Dereguating Cellular Energetics	Nrf2 & Oxidative Stress	NM_003329.2	NM_003329.2:55	Endogenous	mRNA	100	1800.8	1411.55	1106.32	931.67	1110.47	1181.66	1203.64	2645.16	2264.87	1631.19	639.42	3103.33	1243.73	1593.62	1304.9	1308.83	2035.93	2557.49	3624.6	2535.43	2346.59	2036.47
THBS1	Activating Invasion and Metastasis, Sustaining Proliferative Signaling, Inducing Angiogenesis	ECM Remodeling & Metastasis, Hippo Signaling, Myc Signaling, PDGF Signaing, and TGF-b Signaling	NM_003246.2	NM_003246.2:3816	Endogenous	mRNA	100	1773.89	1944.74	3727.49	5674.79	3305.73	1214.67	1021.7	747.83	1700.48	339.06	2791.59	765.81	1964.65	2590.34	1617.79	1682.35	985.13	1161.18	1116.37	1370.97	274.12	1254.82
PRDX6	Deregulating Cellular Energetics	Nrf2 & Oxidative Stress	NM_004905.3	NM_004905.3:619	Endogenous	mRNA	100	1761.24	1831.5	1045.32	640.3	1174.69	1276.28	1410.08	2770.22	2448.54	1244.58	608.3	1875.17	1073.13	1531.97	3287.72	2938.71	1528.44	1911.13	2556.43	2061.78	2119.61	1652.04
HLA-E	Avoiding Immune Destruction, Tumor-Promoting Inflammation	Antigen Presentation, Interferon Response	NM_005516.5	NM_005516.5:1287	Endogenous	mRNA	100	1746.3	1718.27	1908.57	2486.68	1018.86	2986.05	3159.56	1171.03	785.77	1350.02	2291.79	800.17	1356.55	2892.06	1338.08	1657.65	1062.74	1882.12	1847.19	2124.4	1063.3	1771.51
HLA-DRB1	Avoiding Immune Destruction, Tumor-Promoting Inflammation	Antigen Presentation, Interferon Response	NM_002124.3	NM_002124.3:1016	Endogenous	mRNA	100	1628.53	3212.28	4261.7	4673.07	1732.92	1738.38	1616.52	732.93	341.8	326.65	796.84	177.5	387.98	7492.65	702.82	3420.26	244.79	281.75	404.25	604.21	143.17	906.66
PRDX1	Deregulating Cellular Energetics	mTOR Signaling, Nrf & Oxidative Stress	NM_002574.3	NM_002574.3:765	Endogenous	mRNA	100	1614	1491.81	1063.81	1295.77	1642.16	1221.27	937.72	1995.05	1618.98	1215.64	690.12	2588.02	954.81	1380.64	1629.64	1756.43	1391.12	2579.25	3167.84	2001.16	1485.83	1786.87
