# Supplementary material for: Distinct Gene Expression Profiles in Viable Hepatocellular Carcinoma Treated With Liver-Directed Therapy
Source: Front Oncol. 2022 Jun 17;12:809860. doi: 10.3389/fonc.2022.809860 (PMC9248864; doi:10.3389/fonc.2022.809860)
Supplement: Supplementary file 5 [file Table_4.xlsx]

## Sheet: Sheet1
	Supplemental Table 4 - Lymphocyte Level of Tumor Microenvironment by Node
	Node	Patient Number	Lesion Number	Lymphocyte Level
	Node 1	1	1	Mild
	Node 1		2	Moderate
	Node 1	2	1	Moderate
	Node 1	3	1	Moderate
	Node 1	4	1	Marked
	Node 2	5		Mild
	Node 2	6	1	Marked
	Node 2		2	Marked
	Node 2	7	1	Moderate
	Node 2	8	1	Mild
	Node 2	9	1	Mild
	Node 3	10	1	Mild
	Node 3		2	Moderate
	Node 3	11	1	Mild
	Node 3	12	1	Moderate
	Node 3	13	1	N/A
	Node 3	14	1	Marked
	Node 3	15	1	Moderate
	Node 3		2	Mild
	Node 3	16	1	Moderate
	Node 3	17	1	Moderate
